# Supplementary material for: Ferroptosis-related lncRNAs guiding osteosarcoma prognosis and immune microenvironment
Source: J Orthop Surg Res. 2023 Oct 19;18:787. doi: 10.1186/s13018-023-04286-3 (PMC10588205; doi:10.1186/s13018-023-04286-3)
Supplement: Supplementary file 1 — Additional file 1. Table 1: ferroptosis-related genes. Table 2: differentially expressed genes of GSE19276 dataset. Table 3: differentially expressed genes of GSE16088 and GSE33382 datasets. [file 13018_2023_4286_MOESM1_ESM.xlsx]

## Sheet: Supplementary Table 1
Supplementary Table 1: ferroptosis-related genes.
SLC7A11
GPX4
AKR1C1
AKR1C2
AKR1C3
GPX4
RB1
HSPB1
HSF1
SLC7A11
GPX4
GCLC
SLC7A11
NFE2L2
SQSTM1
NQO1
HMOX1
FTH1
MUC1
SLC3A2
MT1G
NFE2L2
SLC40A1
SLC7A11
GPX4
SLC7A11
CISD1
SLC7A11
FANCD2
GPX4
NFE2L2
FTMT
HSPA5
ATF4
SLC7A11
GPX4
GPX4
HMOX1
ATF4
NFE2L2
TP53
SLC7A11
HELLS
SCD
FADS2
SRC
STAT3
NFE2L2
PML
MTOR
NFS1
TP63
SLC7A11
TP53
CDKN1A
MIR137
SLC40A1
GPX4
GPX4
ENPP2
VDAC2
FH
CISD2
SLC40A1
MIR9-1
MIR9-2
MIR9-3
CBS
NFE2L2
SQSTM1
GPX4
ISCU
FTH1
ACSL3
OTUB1
CD44
LINC00336
STAT3
BRD4
PRDX6
MIR17
SCD
SESN2
NF2
ARNTL
HIF1A
JUN
CA9
HSPA5
TMBIM4
HSPA5
PLIN2
MIR212
Fer1HCH
AIFM2
AIFM2
LAMP2
ZFP36
GPX4
PROM2
CHMP5
CHMP6
AKR1C1
AKR1C2
AKR1C3
CBS
NFE2L2
CAV1
GCH1
PTGS2
DUSP1
NOS2
NCF2
MT3
UBC
ALB
TXNRD1
SRXN1
GPX2
BNIP3
OXSR1
SELENOS
ANGPTL7
CHAC1
SLC7A11
DDIT4
LOC284561
ASNS
TSC22D3
DDIT3
JDP2
SESN2
SLC1A4
PCK2
TXNIP
VLDLR
GPT2
PSAT1
LURAP1L
SLC7A5
HERPUD1
XBP1
ATF3
SLC3A2
CBS
ATF4
ZNF419
KLHL24
TRIB3
ZFP69B
ATP6V1G2
VEGFA
GDF15
TUBE1
ARRDC3
CEBPG
SNORA16A
RGS4
BLOC1S5-TXNDC5
LOC390705
EIF2S1
KIM-1
IL6
CXCL2
RELA
HSD17B11
AGPAT3
SETD1B
HMOX1
TF
FTL
RPL8
ATP5MC3
TFRC
MAFG
IL33
FTH1
SLC40A1
TF
TFRC
FTH1
GPX4
HAMP
HSPB1
NFE2L2
STEAP3
DRD5
GPX4
DRD4
MAP3K5
MAPK14
SLC2A1
SLC2A3
SLC2A6
SLC2A8
SLC2A12
GLUT13
SLC2A14
EIF2AK4
EIF2S1
ATF4
ALOX5
ALOX12
ALOX15
ALOX5
ACSF2
IREB2
GPX4
HMGB1
HMOX1
NFE2L2
ELAVL1
SLC3A2
SLC7A11
TFAP2C
SP1
HBA1
NNMT
PLIN4
HIC1
STMN1
RRM2
CAPG
HNF4A
NGB
YWHAE
GABPB1
AURKA
MIR4715
RIPK1
PRDX1
MIR30B
RPL8
IREB2
ATP5MC3
CS
EMC2
ACSF2
NOX1
CYBB
NOX3
NOX4
NOX5
DUOX1
DUOX2
G6PD
PGD
VDAC2
PIK3CA
FLT3
SCP2
TP53
ACSL4
LPCAT3
NRAS
KRAS
HRAS
TF
TFRC
TFR2
SLC38A1
SLC1A5
GLS2
GOT1
CARS1
TP53
ALOX5
KEAP1
HMOX1
TP53
TP53
GLS2
ATG5
ATG7
NCOA4
TF
ALOX5
ALOX12
ALOX12B
ALOX15
ALOX15B
ALOXE3
PHKG2
TFRC
ACO1
IREB2
SLC38A1
GLS2
G6PDX
ULK1
ATG3
ATG4D
ATG5
BECN1
MAP1LC3A
GABARAPL2
GABARAPL1
ATG16L1
WIPI1
WIPI2
SNX4
ATG13
ULK2
NCOA4
ACSL4
TP53
SAT1
ALOX15
ACSL4
LPCAT3
ALOX15
ACSL4
KEAP1
EGFR
NOX4
MAPK3
MAPK1
BID
ACSL4
ZEB1
KEAP1
DPP4
ALOX15
ALOX12
CDKN2A
PEBP1
SOCS1
CDO1
MYB
HMOX1
MAPK8
MAPK9
MAPK1
MAPK3
SLC1A5
CHAC1
MAPK14
LINC00472
NOX4
GOT1
BECN1
PRKAA2
PRKAA1
ELAVL1
BAP1
TP53
ABCC1
ACSL4
MIR6852
ACVR1B
TGFBR1
BAP1
EPAS1
HILPDA
HIF1A
ALOX12
ACSL4
HMOX1
IFNG
ANO6
LPIN1
HMGB1
TNFAIP3
TLR4
NOX4
ATF3
ATM
YY1AP1
EGLN2
MIOX
TAZ
MTDH
IDH1
SIRT1
TAZ
BECN1
FBXW7
PANX1
DNAJB6
BACH1
ACSL4
LONP1

## Sheet: Supplementary Table 2
Supplementary Table 2: differentially expressed genes of GSE19276 dataset.
Probe ID	Symbol	Description and accession	Fold Change	P value
A_23_P142075	ACP5	acid phosphatase 5, tartrate resistant [NM_001611]	-2.86	0.00189
A_23_P44919	ACSM5	acyl-CoA synthetase medium-chain family member 5 [BC068516]	-2.44	0.0416
A_23_P502343	ADAM33	a disintegrin and metalloproteinase domain 33 [NM_025220]	-5	0.00276
A_23_P138706	ADRA2A	adrenergic, alpha-2A-, receptor [NM_000681]	-3.57	0.0111
A_23_P158596	AGTRAP	angiotensin II receptor-associated protein [NM_020350]	-2.7	0.0181
A_23_P368126	AHCYL1	S-adenosylhomocysteine hydrolase-like 1 [NM_006621]	2.04	0.011
A_23_P48455	AMN	amnionless homolog (mouse) [NM_030943]	-2	0.0062
A_32_P123255	ANKRD58	ankyrin repeat domain 58 [CR593492]	-2.44	0.0126
A_32_P94798	ANXA2	annexin A2 [NM_001002857]	2.62	0.0359
A_23_P141335	ARHGAP27	Rho GTPase activating protein 27 [NM_199282]	-2.44	0.00237
A_23_P159927	ARHGAP4	Rho GTPase activating protein 4 [NM_001666]	-2.38	0.00728
A_23_P158829	ARRB2	arrestin, beta 2 [NM_004313]	-3.57	0.0046
A_23_P145694	ASNS	asparagine synthetase (ASNS)[NM_001673]	2.34	0.0191
A_23_P54636	ATP6V0D1	ATPase, H+ transporting, lysosomal 38kDa, V0 subunit d isoform 1 [NM_004691]	-2.27	0.0237
A_32_P185229	ATP8B2	ATPase, Class I, type 8B, member 2 [NM_020452]	-3.03	0.000657
A_23_P421935	ATXN7L3	ataxin 7-like 3 [AL390158]	-2.63	0.00552
A_23_P153741	AZU1	azurocidin 1 (cationic antimicrobial protein 37)[NM_001700]	-6.67	0.0485
A_23_P208132	BCL2	B-cell CLL/lymphoma 2 [NM_000657]	-2.5	0.00976
A_23_P4662	BCL3	B-cell CLL/lymphoma 3 [NM_005178]	-2.17	0.0216
A_23_P80068	BTG3	BTG family, member 3 [NM_006806]	2.04	0.0114
A_32_P75902	C16orf73	chromosome 16 open reading frame 73 [NM_152764]	-2.86	0.0474
A_32_P27535	C17orf72	chromosome 17 open reading frame 72 [BC045676]	-4.17	0.0118
A_23_P103511	C1orf226	chromosome 1 open reading frame 226 [NM_001085375]	-2.44	0.00955
A_23_P120513	C20orf141	chromosome 20 open reading frame 141 [NM_080739]	-2.08	0.00728
A_23_P109201	C20orf3	chromosome 20 open reading frame 3 [NM_020531]	-2.86	0.0072
A_23_P112634	C4orf34	chromosome 4 open reading frame 34 [NM_174921]	2.06	0.000635
A_32_P175098	C8orf4	chromosome 8 open reading frame 4 (TC-1) [CR613736]	2.14	0.00955
A_24_P190190	CACNB1	calcium channel, voltage-dependent, beta 1 subunit [NM_000723]	-3.33	0.0229
A_23_P371794	CACNB3	calcium channel, voltage-dependent, beta 3 subunit [NM_000725]	-2.13	0.0294
A_23_P68327	CCDC104	coiled-coil domain containing 104 [NM_080667]	2.34	1.29e-06
A_23_P419764	CCDC149	coiled-coil domain containing 149 [NM_173463]	-2.5	0.0479
A_23_P107735	CD79A	CD79A antigen (immunoglobulin-associated alpha) [NM_001783]	-2.44	0.0161
A_23_P5679	CFC1	cripto, FRL-1, cryptic family 1 [NM_032545]	-2.04	3.1e-05
A_23_P14473	CNIH	cornichon homolog (Drosophila) [NM_005776]	2.48	0.00151
A_32_P207124	CT47	cancer/testis CT47 family, member 11 [NM_173571]	-2.08	0.021
A_23_P140384	CTSG	cathepsin G [NM_001911]	-16.67	0.0222
A_24_P348885	CYB561D1	cytochrome b-561 domain containing 1 [NM_182580]	-2.17	0.00334
A_23_P40025	DAZAP2	DAZ associated protein 2 [NM_014764]	-2.63	0.0277
A_32_P514599	DCLK3	doublecortin-like kinase 3 [NM_033403]	2.18	0.021
A_23_P21644	DHRS8	dehydrogenase/reductase (SDR family) member 8 [NM_016245]	-2.22	0.0014
A_24_P379693	DNPEP	aspartyl aminopeptidase. [AK023005]	-2.94	0.013
A_23_P150162	DRD4	dopamine receptor D4 [NM_000797]	-3.57	0.0237
A_23_P408095	DSTN	destrin (actin depolymerizing factor) [NM_001011546]	2.5	0.0014
A_32_P30926	DYNC1I2	dynein, cytoplasmic, intermediate polypeptide 2 [NM_001378]	2.25	0.00672
A_24_P318457	E2F4	E2F transcription factor 4, p107/p130-binding [NM_001950]	-3.23	0.00728
A_24_P67258	EIF4B	eukaryotic translation initiation factor 4B [NM_001417]	2.16	0.0267
A_23_P79816	EMILIN3	elastin microfibril interfacer 3 [NM_052846]	-4.17	0.000815
A_23_P140675	EPB42	erythrocyte membrane protein band 4.2 [NM_000119]	-3.85	0.00217
A_24_P401990	ERCC2	excision repair cross-complementing rodent repair deficiency, complementation group 2 (xeroderma pigmentosum D) [NM_000400]	-2.27	0.024
A_24_P368943	EVX1	even-skipped homeo box homolog 1 (Drosophila)[NM_001989]	-2.22	0.00214
A_24_P259819	FAM128B	family with sequence similarity 128, member B [AK024408]	-3.23	0.0216
A_24_P231546	FAM178B	family with sequence similarity 178, member B [NM_016490]	-3.45	0.00517
A_23_P103812	FAM5C	family with sequence similarity 5, member C [NM_199051]	-2.22	0.00325
A_23_P160849	FCER1G	Fc fragment of IgE, high affinity I, receptor for; gamma polypeptide [NM_004106]	-5.26	0.0244
A_24_P285158	FCRL2	Fc receptor like 2 [NM_152378]	-2.22	0.0429
A_23_P103932	FGR	Gardner-Rasheed feline sarcoma viral (v-fgr) oncogene homolog [NM_005248]	-5.56	0.0161
A_23_P334709	FKBP9	FK506 binding protein 9, 63 kDa [NM_007270]	3.08	0.0111
A_24_P831309	FLJ45717	Homo sapiens FLJ45717 protein [NM_207401]	-5.88	0.0094
A_23_P38795	FPR1	formyl peptide receptor 1 [NM_002029]	-3.57	0.0208
A_23_P75056	GATA3	GATA binding protein 3 [NM_001002295]	2.12	0.0241
A_23_P109864	GHSR	growth hormone secretagogue receptor [NM_004122]	-2.38	0.00976
A_23_P65370	GLRX5	glutaredoxin 5 [NM_016417]	-5.26	0.00125
A_23_P403886	GLYAT	glycine-N-acyltransferase NM_005838]	-5.56	0.00391
A_23_P208866	GMFG	glia maturation factor, gamma [NM_004877]	-5.88	0.00748
A_24_P37887	GPR150	G protein-coupled receptor 150 [NM_199243]	-2.63	0.000815
A_23_P219060	GPSM3	G-protein signalling modulator 3 (AGS3-like, C. elegans) [NM_022107]	-2.27	0.0191
A_23_P133474	GPX3	glutathione peroxidase 3 (plasma) [NM_002084]	-2	0.0395
A_23_P105442	GRASP	GRP1 (general receptor for phosphoinositides 1)-associated scaffold protein [NM_181711]	-2.04	0.00955
A_23_P96072	GRIN1	glutamate receptor, ionotropic, N-methyl D-aspartate 1 [NM_021569]	-5.26	0.0211
A_23_P255884	GSN	gelsolin (amyloidosis, Finnish type) [NM_198252]	-2.08	0.0254
A_24_P38895	H2AFX	H2A histone family, member X [NM_002105]	-2.33	0.0134
A_23_P37856	HBA1	Homo sapiens hemoglobin, alpha 1 (HBA1), mRNA [NM_000558]	-50	4.26e-10
A_23_P15055	HBM	hemoglobin mu chain [NM_001003938]	-11.11	0.0444
A_23_P39386	HCST	hematopoietic cell signal transducer [NM_014266]	-4	0.00621
A_24_P359859	HDAC4	histone deacetylase 4 [NM_006037]	-3.33	0.00728
A_23_P117082	HEBP1	heme binding protein 1 [NM_015987]	-2.78	0.00949
A_24_P166407	HIST1H4B	histone 1, H4b [NM_003544]	-3.85	0.0219
A_23_P113716	HLA-C	major histocompatibility complex, class I, C [M21963]	-2.44	0.0237
A_32_P356316	HLA-DOA	major histocompatibility complex, class II, DO alpha [NM_002119]	-3.23	0.0111
A_23_P30913	HLA-DPA1	major histocompatibility complex, class II, DP alpha 1 [NM_033554]	-2.78	0.00324
A_24_P166443	HLA-DPB1	major histocompatibility complex, class II, DP beta 1 [NM_002121]	-2.38	0.0243
A_32_P460973	HLA-E	major histocompatibility complex, class I, E [NM_005516]	-3.45	0.00243
A_23_P99980	HMGB1	high-mobility group box 1 [NM_002128]	-2.33	0.0194
A_23_P120883	HMOX1	heme oxygenase (decycling) 1 [NM_002133]	-2.38	0.00446
A_23_P253982	HOXA4	homeo box A4 [NM_002141]	-2.78	0.0111
A_23_P53018	HRASLS5	HRAS-like suppressor family, member 5 [NM_054108]	-2.04	0.00334
A_23_P252306	ID1	inhibitor of DNA binding 1, dominant negative helix-loop-helix protein [NM_002165]	4.07	0.00276
A_24_P361816	IGLV6-57	immunoglobulin lambda variable 6-57 [AF267874]	-2.94	0.00243
A_23_P128503	IL26	interleukin 26[NM_018402]	-2.08	0.00113
A_24_P207195	IRX3	iroquois homeobox protein 3 [NM_024336]	-5.88	0.00263
A_23_P9779	IRX5	iroquois homeobox protein 5 [NM_005853]	-3.85	0.00243
A_32_P95397	ITGB1	integrin, beta 1 (fibronectin receptor, beta polypeptide, antigen CD29 includes MDF2, MSK12) [NM_002211]	2.14	0.00977
A_23_P46017	KAT3	kynurenine aminotransferase III [NM_001008661]	-2.56	0.0072
A_23_P109026	KCNK15	potassium channel, subfamily K, member 15 [NM_022358]	-3.85	0.00881
A_23_P117852	KIAA0101	KIAA0101 [NM_014736]	-2.38	0.0189
A_32_P134657	KIAA0240	Homo sapiens KIAA0240 (KIAA0240), mRNA [NM_015349]	-2.7	0.0126
A_24_P932293	KIAA0913	full-length cDNA clone CS0DI059YG13 of Placenta Cot 25-normalized of Homo sapiens (human). [CR610954]	-2	0.0058
A_24_P383277	KIAA1715	Homo sapiens KIAA1715 [NM_030650]	-2.94	0.0381
A_23_P107369	KIF1C	kinesin family member 1C [NM_006612]	-2.38	0.00261
A_32_P197489	KLF13	Homo sapiens Kruppel-like factor 13 (KLF13), mRNA [NM_015995]	-2.22	0.00178
A_23_P15798	KRTAP4-12	keratin associated protein 4-12 [NM_031854]	-2.17	0.0105
A_24_P40061	LENG8	leukocyte receptor cluster (LRC) member 8 [NM_052925]	-3.7	0.00243
A_23_P78405	LIPG	lipase, endothelial [NM_006033]	-2.33	0.041
A_24_P384990	LOC642852	hypothetical LOC642852 [BC022830]	-2.27	0.0281
A_24_P315862	LOC652128	similar to Ig heavy chain V-II region ARH-77 precursor [BX248300]	-3.13	0.0273
A_23_P391926	LPHN1	latrophilin 1 [NM_001008701]	-3.33	7.62e-06
A_23_P13382	LSP1	lymphocyte-specific protein 1 [NM_001013254]	-4	0.00243
A_23_P151791	LTB4R	leukotriene B4 receptor [NM_181657]	-2.22	1.29e-06
A_24_P279704	MAG	myelin associated glycoprotein [NM_080600]	-2.86	4.26e-10
A_23_P23996	MAT1A	methionine adenosyltransferase I, alpha [NM_000429]	-3.45	0.014
A_32_P40547	MEG3	maternally expressed 3 (non-protein coding) [BX161432]	-2.04	0.000575
A_23_P59798	MKRN1	makorin, ring finger protein, 1 [NM_013446]	-5	0.00496
A_23_P9823	MLXIP	MLX interacting protein [AB020674]	-2.33	0.0229
A_24_P355609	MRGPRF	MAS-related GPR, member F [NM_145015]	-2.13	0.0222
A_23_P37983	MT1B	metallothionein 1B (functional) [NM_005947]	2.15	0.0191
A_23_P206724	MT1E	metallothionein 1E [NM_175617]	3.11	0.00661
A_23_P60933	MT1G	metallothionein 1G [NM_005950]	2.12	0.019
A_23_P163782	MT1H	metallothionein 1H [NM_005951]	3.02	0.0169
A_23_P427703	MT1L	metallothionein 1L (gene/pseudogene) [X97261]	2.07	0.0395
A_24_P125096	MT1X	metallothionein 1X [NM_005952]	2.72	0.0316
A_24_P361896	MT2A	metallothionein 2A [NM_005953]	2.27	0.0439
A_24_P178011	MYC	v-myc myelocytomatosis viral oncogene homolog (avian) [M13929]	-3.33	2.77e-16
A_23_P142518	NACC1	BTB (POZ) domain containing 14B [NM_052876]	2.09	8.67e-05
A_23_P360983	NDUFAF2	NADH dehydrogenase (ubiquinone) 1 alpha subcomplex, assembly factor [NM_174889]	2.04	0.0212
A_23_P152873	NEK8	NIMA (never in mitosis gene a)- related kinase 8 [NM_178170]	-2	0.043
A_23_P206371	NOL3	nucleolar protein 3 (apoptosis repressor with CARD domain) [NM_003946]	-2.7	0.00026
A_23_P161324	NUDT13	nudix (nucleoside diphosphate linked moiety X)-type motif 13 [NM_015901]	-3.7	0.0111
A_23_P137046	NYX	nyctalopin [NM_022567]	-4.35	0.000542
A_24_P366566	OR5H1	olfactory receptor, family 5, subfamily H, member 1 [NM_001005338]	-2.44	0.00473
A_23_P129829	ORMDL3	ORM1-like 3 (S. cerevisiae) [NM_139280]	-2.22	0.0342
A_23_P141699	PARD6G	par-6 partitioning defective 6 homolog gamma (C. elegans) [NM_032510]	-2.63	0.00245
A_23_P144627	PCDHB13	protocadherin beta 13 NM_018933]	-2.63	0.00977
A_23_P22444	PFC	properdin P factor, complement [NM_002621]	-6.25	0.0496
A_24_P262355	PHB	prohibitin [NM_002634]	2.05	0.00214
A_23_P66540	PIK3R5	phosphoinositide-3-kinase, regulatory subunit 5, p101 [NM_014308]	-2.44	0.0405
A_23_P388150	PLA2G12B	phospholipase A2, group XIIB [NM_032562]	-2.22	0.0342
A_23_P168788	PLOD3	procollagen-lysine, 2-oxoglutarate 5-dioxygenase 3 [NM_001084]	-2.04	0.0102
A_23_P107661	PPP2R1A	protein phosphatase 2 (formerly 2A), regulatory subunit A (PR 65), alpha isoform [NM_014225]	-2.44	0.00955
A_23_P114232	PRDX4	peroxiredoxin 4 [NM_006406]	3.63	0.000664
A_24_P267619	PTPNS1	protein tyrosine phosphatase, non-receptor type substrate 1 [NM_080792]	-2.94	0.0178
A_23_P7636	PTTG1	pituitary tumor-transforming 1 [NM_004219]	-2.56	0.0127
A_24_P391260	PTTG1IP	pituitary tumor-transforming 1 interacting protein [NM_004339]	2.16	8.67e-05
A_23_P152876	RAB34	RAB34, member RAS oncogene family [NM_031934]	2.06	0.00935
A_23_P218770	RAC2	ras-related C3 botulinum toxin substrate 2 (rho family, small GTP binding protein Rac2) [NM_002872]	-4.76	0.0142
A_24_P21715	RAD9A	RAD9 homolog A (S. pombe) [NM_004584]	-2.13	0.00728
A_23_P207842	RARA	retinoic acid receptor, alpha [NM_000964]	-2.08	0.00324
A_23_P1962	RARRES3	retinoic acid receptor responder (tazarotene induced) 3 NM_004585]	-3.13	0.00976
A_23_P64058	RASGRP2	RAS guanyl releasing protein 2 (calcium and DAG-regulated) [NM_005825]	-2.56	0.0344
A_24_P322229	RASL10B	RAS-like, family 10, member B NM_033315]	-2.33	0.0405
A_23_P48868	RASL12	RAS-like, family 12 [NM_016563]	-2.38	0.0373
A_24_P384397	RAVER1	Homo sapiens RAVER1 [NM_133452]	-4.35	0.00552
A_23_P104689	RELA	v-rel reticuloendotheliosis viral oncogene homolog A (avian) (p65) [L19067]	-4.55	0.00552
A_23_P39453	RKHD1	ring finger and KH domain containing 1 [NM_203304]	-2.17	0.041
A_24_P76911	RNF167	ring finger protein 167 [NM_015528]	-2.44	0.0122
A_24_P242036	RRP7B	ribosomal RNA processing 7 homolog B (S. cerevisiae) [NR_002184]	-3.7	0.00243
A_23_P130653	RTBDN	retbindin [NM_031429]	-2.86	0.00324
A_32_P83997	RTN3	reticulon 3 (RTN3), transcript variant 4 [NM_201430]	-2.17	6.67e-05
A_23_P372874	S100A13	S100 calcium binding protein A13 [NM_005979]	2.66	0.00995
A_23_P434809	S100A8	S100 calcium binding protein A8 (calgranulin A) [NM_002964]	-100	0.00549
A_23_P16089	S1PR2	sphingosine-1-phosphate receptor 2 [NM_004230]	-4.17	0.00243
A_24_P3005	SCN9A	sodium channel, voltage-gated, type IX, alpha[NM_002977]	-2.17	0.00573
A_23_P27381	SDCCAG33	serologically defined colon cancer antigen 33 [NM_005786]	-2.22	0.0452
A_24_P264154	SHPC065	Homo sapiens HSPC065 protein [NM_014157]	-3.23	0.00243
A_23_P55076	SKIP	skeletal muscle and kidney enriched inositol phosphatase [NM_130766]	-2.17	0.0111
A_23_P27353	SLC14A2	solute carrier family 14 (urea transporter), member 2 [NM_007163]	-3.57	0.0275
A_23_P388900	SLC22A15	solute carrier family 22 (organic cation transporter), member 15 [NM_018420]	-2.38	0.00777
A_23_P379630	SLC38A10	solute carrier family 38, member 10 [NM_138570]	-2.78	0.0199
A_32_P110372	SLC8A1	solute carrier family 8 (sodium/calcium exchanger), member 1 [NM_021097]	-3.03	0.00881
A_23_P57227	SNTA1	syntrophin, alpha 1 (dystrophin-associated protein A1, 59kDa, acidic component) [NM_003098]	-3.03	0.00243
A_24_P112803	SOX1	SRY (sex determining region Y)-box 1 [NM_005986]	-2.27	0.0244
A_24_P305784	SPANXB2	SPANX family, member B2 [NM_145664]	-4	0.00661
A_24_P321093	SPOCK2	sparc/osteonectin, cwcv and kazal-like domains proteoglycan (testican) 2 [NM_014767]	-3.33	0.0164
A_23_P126089	SPRR2C	small proline-rich protein 2C (pseudogene) [M21539]	-3.23	0.000545
A_23_P169358	STX17	syntaxin 17 [NM_017919]	-2.44	0.0127
A_23_P99249	SUCLG2	succinate-CoA ligase, GDP-forming, beta subunit [NM_003848]	2.09	0.0006
A_23_P78808	SYMPK	symplekin [NM_004819]	-2.38	0.00994
A_23_P24135	TACR2	tachykinin receptor 2 [NM_001057]	-2.56	0.00573
A_23_P422922	TAF3	TAF3 RNA polymerase II, TATA box binding protein (TBP)-associated factor, 140kDa [BC073884]	-2.13	0.0194
A_24_P392201	TBC1D10C	TBC1 domain family, member 10C [NM_198517]	-2.04	0.00231
A_23_P363196	TCL6	T-cell leukemia/lymphoma 6 [NM_014418]	-2.17	0.00443
A_32_P501400	TCP1	t-complex 1 [NM_030752]	2.25	0.0147
A_24_P151582	TEF	thyrotrophic embryonic factor [NM_003216]	-2.44	0.0211
A_24_P800629	TMED10P	transmembrane emp24-like trafficking protein 10 (yeast) pseudogene [AJ004914]	2.28	0.0179
A_24_P728604	TMEM114	transmembrane protein 114 [XM_208930]	-2	0.0105
A_24_P478495	TMEM191B	transmembrane protein 191B [XM_001128423]	-2.44	0.00906
A_23_P61633	TNK2	tyrosine kinase, non-receptor, 2 [NM_005781]	-2.38	4.96e-05
A_23_P156708	TNXB	tenascin XB [NM_019105]	-5.56	0.00351
A_23_P216501	TPM2	tropomyosin 2 (beta) [NM_213674]	3.3	0.00237
A_24_P75324	TTBK1	tau tubulin kinase 1 [AK131217]	-2.44	0.0436
A_24_P160104	TUBA8	tubulin, alpha 8 [NM_018943]	-2.5	0.0405
A_32_P187327	TUBB2	tubulin, beta, 2 [NM_006088]	-2.27	0.00955
A_23_P27994	TYROBP	TYRO protein tyrosine kinase binding protein [NM_003332]	-5.26	0.0452
A_23_P60324	UBADC1	ubiquitin associated domain containing 1 [NM_016172]	-2.08	0.0136
A_24_P357037	UBE2G2	ubiquitin-conjugating enzyme E2G 2 (UBC7 homolog, yeast) [NM_182688]	-3.57	0.00195
A_23_P63050	UROD	uroporphyrinogen decarboxylase [NM_000374]	-4.76	0.021
A_23_P33141	UTF1	undifferentiated embryonic cell transcription factor 1 [NM_003577]	-2.04	0.00695
A_32_P41292	VDAC2	voltage-dependent anion channel 2 [NM_003375]	2.17	0.00148
A_23_P80867	VWA5B2	von Willebrand factor A domain containing 5B2 [AL834499]	-11.11	0.0222
A_23_P123018	WBSCR23	Williams-Beuren syndrome chromosome region 23 [NM_025042]	-3.03	0.021
A_23_P364619	WDR21C	WD repeat domain 21C [NM_152418]	-3.7	0.00976
A_24_P102895	WDTC1	WD and tetratricopeptide repeats 1 [NM_015023]	-2.33	0.00334
A_23_P355447	ZDHHC22	zinc finger, DHHC domain containing 22 [NM_174976]	-2.94	0.0119
A_23_P94911	ZNF283	zinc finger protein 283 [NM_181845]	2.05	0.0331
A_23_P166154	SV40gp2	hypothetical gene supported by BC042812 [BC042812]	-3.23	0.0016
A_24_P914134	PRNP	H.sapiens mRNA for prion protein. [X82545]	-2.33	0.0336

## Sheet: Supplementary Table 3
Supplementary Table 3: differentially expressed genes of GSE16088 and GSE33382 datasets.
gene	logFC	AveExpr	t	P.Value	adj.P.Val	B
CNTD2	-2.51229	8.52609	-28.0521	1.01e-17	6.78e-14	30.6281
SEMA4A	-2.4384	7.59496	-27.9542	1.08e-17	6.78e-14	30.5625
FXYD3	-1.97988	7.36842	-25.8393	5.13e-17	2.14e-13	29.0795
PSG4	-1.74327	7.69992	-25.2816	7.88e-17	2.22e-13	28.6658
CACNG4	-2.22609	7.90811	-25.1365	8.83e-17	2.22e-13	28.5565
TARS	4.02284	8.07047	24.4733	1.5e-16	2.79e-13	28.0482
ASCL3	-1.92534	6.54937	-24.4211	1.56e-16	2.79e-13	28.0075
COL5A2	6.64247	9.30614	24.0068	2.18e-16	3.29e-13	27.6816
E2F4	-2.24284	8.24806	-23.912	2.36e-16	3.29e-13	27.6062
XPOT	4.18183	7.99986	23.7136	2.78e-16	3.49e-13	27.4472
FGF6	-1.80163	7.01914	-23.5698	3.13e-16	3.57e-13	27.3312
NIPAL2	-2.29133	7.83027	-23.4637	3.42e-16	3.58e-13	27.245
GSK3A	-2.1755	8.17636	-23.3546	3.75e-16	3.62e-13	27.156
C2orf72	-1.52367	6.16319	-23.1804	4.34e-16	3.81e-13	27.0131
RASSF7	-1.93065	8.4538	-23.1225	4.56e-16	3.81e-13	26.9652
PLCB2	-1.63458	6.86832	-22.7713	6.16e-16	4.76e-13	26.6726
REM1	-1.47394	6.77873	-22.6677	6.73e-16	4.76e-13	26.5854
KLF15	-1.57849	7.29305	-22.6502	6.83e-16	4.76e-13	26.5706
CEBPA-AS1	-1.86444	7.32709	-22.545	7.49e-16	4.94e-13	26.4815
TXNDC9	3.07794	7.17948	22.2461	9.72e-16	6.1e-13	26.226
PP13	-2.05447	7.22966	-21.9583	1.25e-15	7.49e-13	25.9766
MAP3K10	-2.25263	8.00773	-21.7022	1.58e-15	8.99e-13	25.7517
HAT1	4.01663	7.08899	21.6196	1.7e-15	9.26e-13	25.6786
CNR2	-1.71442	6.7968	-21.4999	1.89e-15	9.89e-13	25.5721
DNAH2	-1.51185	6.29865	-21.3765	2.12e-15	1.06e-12	25.4618
OVGP1	-2.28408	7.91723	-21.3208	2.23e-15	1.07e-12	25.4117
GDPD2	-2.20072	7.10054	-21.26	2.35e-15	1.08e-12	25.357
RP11-10N23.4	-1.55241	5.78811	-21.2356	2.41e-15	1.08e-12	25.3349
FLOT2	-1.22583	6.58825	-21.1536	2.6e-15	1.11e-12	25.2607
SOX10	-1.7497	6.18102	-21.1051	2.71e-15	1.11e-12	25.2167
SKAP1	-1.89676	6.08517	-21.0413	2.88e-15	1.11e-12	25.1586
RAD23B	2.31941	6.61979	21.0338	2.9e-15	1.11e-12	25.1518
PRSS3P3	-1.68208	6.30747	-20.9858	3.03e-15	1.11e-12	25.1079
FUBP3	3.23097	6.73171	20.9777	3.05e-15	1.11e-12	25.1005
UBOX5	-1.38417	7.50866	-20.9655	3.09e-15	1.11e-12	25.0893
C1orf61	-1.71857	6.91793	-20.9266	3.2e-15	1.12e-12	25.0537
FAM155B	-1.3391	6.30939	-20.828	3.51e-15	1.15e-12	24.9631
DOC2B	-1.91715	6.64227	-20.7721	3.7e-15	1.15e-12	24.9115
OR10J1	-1.57701	7.09121	-20.7439	3.8e-15	1.15e-12	24.8854
CCL25	-2.00873	5.88478	-20.7278	3.86e-15	1.15e-12	24.8705
MAP3K19	-2.33939	7.60913	-20.7244	3.87e-15	1.15e-12	24.8674
PIGR	-2.30734	7.10637	-20.7129	3.91e-15	1.15e-12	24.8566
CKS2	4.59137	8.17205	20.6799	4.03e-15	1.15e-12	24.8261
GPRIN2	-1.80855	7.61766	-20.6668	4.08e-15	1.15e-12	24.8139
LHX3	-2.05646	7.12158	-20.6532	4.14e-15	1.15e-12	24.8013
ZNF747	-2.55493	7.51037	-20.6083	4.31e-15	1.18e-12	24.7595
SLC5A5	-2.28088	8.03902	-20.5335	4.63e-15	1.24e-12	24.6897
MMP19	-1.70001	7.48198	-20.3887	5.31e-15	1.37e-12	24.5539
REEP2	-1.88442	7.72031	-20.3824	5.34e-15	1.37e-12	24.548
Igk	-1.84854	7.106	-20.3429	5.55e-15	1.39e-12	24.5107
INO80B	-2.22704	8.00061	-20.2815	5.88e-15	1.45e-12	24.4526
SCN10A	-1.70602	6.06322	-20.2201	6.24e-15	1.46e-12	24.3944
CCBL1	-1.86932	7.43383	-20.2183	6.25e-15	1.46e-12	24.3927
GOLT1B	3.83498	7.43759	20.214	6.28e-15	1.46e-12	24.3886
COL1A1	3.38084	8.81426	20.1445	6.71e-15	1.51e-12	24.3225
SH3BP1	-1.97737	6.50128	-20.142	6.73e-15	1.51e-12	24.3201
B3GNT4	-1.9197	6.90499	-20.0996	7.01e-15	1.54e-12	24.2797
CASP10	-1.26355	6.38489	-20.0779	7.16e-15	1.55e-12	24.2589
PTCRA	-1.55361	7.31841	-20.0571	7.3e-15	1.55e-12	24.239
SLC6A13	-2.79087	7.61185	-20.0316	7.48e-15	1.55e-12	24.2146
VENTX	-1.56292	7.63343	-20.0231	7.55e-15	1.55e-12	24.2064
GOLGA4	2.57171	7.31814	19.9321	8.24e-15	1.66e-12	24.1189
TMPRSS6	-2.52421	8.05266	-19.9215	8.33e-15	1.66e-12	24.1087
KPNA2	4.53739	8.39712	19.8544	8.89e-15	1.74e-12	24.044
UBE2D4	-1.6109	7.70966	-19.75	9.84e-15	1.9e-12	23.9427
RPS6KA4	-1.99845	8.0296	-19.7319	1e-14	1.9e-12	23.9251
FKBP3	2.66498	7.7723	19.6806	1.05e-14	1.94e-12	23.8751
WDTC1	-1.69306	7.86717	-19.6767	1.06e-14	1.94e-12	23.8713
SFTPC	-1.60241	6.97535	-19.6333	1.1e-14	1.94e-12	23.8289
HIST1H4I	-1.35898	5.7404	-19.6255	1.11e-14	1.94e-12	23.8213
STAB2	-2.19773	6.51792	-19.6251	1.11e-14	1.94e-12	23.821
DNAH6	-1.45718	6.31592	-19.6215	1.12e-14	1.94e-12	23.8174
ASH1L	-1.96981	6.55966	-19.6039	1.14e-14	1.94e-12	23.8002
AXIN1	-1.89219	8.02158	-19.5951	1.15e-14	1.94e-12	23.7915
CAMK2A	-1.3192	6.29654	-19.4951	1.27e-14	2.12e-12	23.6933
CP	-1.61082	5.79463	-19.4654	1.3e-14	2.15e-12	23.664
NCR2	-1.31425	6.77946	-19.4485	1.33e-14	2.16e-12	23.6474
ALOX15B	-1.95015	6.25853	-19.4056	1.38e-14	2.23e-12	23.6049
ADRBK1	-1.41602	7.69461	-19.3486	1.46e-14	2.28e-12	23.5485
LYPD3	-2.09626	7.55177	-19.3384	1.48e-14	2.28e-12	23.5383
CRTC1	-1.71656	7.70646	-19.3378	1.48e-14	2.28e-12	23.5378
C11orf16	-2.05657	7.81884	-19.3323	1.49e-14	2.28e-12	23.5323
GJA1	6.77231	9.92782	19.3031	1.53e-14	2.32e-12	23.5032
MISP	-2.38126	7.92415	-19.2879	1.56e-14	2.32e-12	23.4882
GRPR	-2.47174	8.15772	-19.267	1.59e-14	2.35e-12	23.4673
RAB31	3.68929	8.90085	19.2193	1.67e-14	2.43e-12	23.4197
MPP2	-1.38667	6.92628	-19.1674	1.76e-14	2.53e-12	23.3678
COL1A2	6.15469	11.5189	19.1335	1.82e-14	2.58e-12	23.3338
HOXC11	-1.63976	7.30732	-19.1263	1.83e-14	2.58e-12	23.3265
MLXIPL	-2.36149	7.16126	-19.0538	1.97e-14	2.72e-12	23.2536
CD80	-1.62167	6.00025	-19.0506	1.98e-14	2.72e-12	23.2504
TMX1	3.19715	7.95626	19.0255	2.03e-14	2.75e-12	23.2251
BCAN	-1.21045	6.69114	-19.0197	2.04e-14	2.75e-12	23.2193
SIGLEC5	-1.22702	6.31936	-18.9988	2.08e-14	2.78e-12	23.1982
INPP5J	-1.60092	6.96004	-18.9661	2.15e-14	2.84e-12	23.1651
KRT76	-1.40805	6.17475	-18.9455	2.2e-14	2.87e-12	23.1443
PKMYT1	-1.5021	7.67353	-18.9119	2.27e-14	2.94e-12	23.1102
UNC119	-2.20486	8.39281	-18.8856	2.34e-14	2.99e-12	23.0835
LILRB3	-1.60347	7.68424	-18.8514	2.42e-14	3.07e-12	23.0487
PPP2R5E	3.60467	7.14685	18.8188	2.5e-14	3.14e-12	23.0154
C6orf15	-1.95731	7.50797	-18.7678	2.64e-14	3.27e-12	22.9634
GRIP2	-2.34822	7.67479	-18.7092	2.8e-14	3.44e-12	22.9033
UBE2K	2.78557	6.94489	18.6883	2.86e-14	3.46e-12	22.8819
MVK	-1.50985	7.6247	-18.6835	2.87e-14	3.46e-12	22.8769
RNF122	-1.7744	7.006	-18.677	2.89e-14	3.46e-12	22.8703
VIPR1	-1.88392	7.51887	-18.6571	2.95e-14	3.5e-12	22.8498
SRP72	2.24846	6.90344	18.6379	3.01e-14	3.53e-12	22.83
BEST2	-1.79771	5.96149	-18.6242	3.06e-14	3.55e-12	22.816
CCR4	-1.41124	5.78265	-18.6042	3.12e-14	3.56e-12	22.7953
ADAM11	-2.02802	6.77225	-18.602	3.13e-14	3.56e-12	22.793
YTHDF2	3.31156	8.14226	18.5956	3.15e-14	3.56e-12	22.7865
KRTAP5-8	-1.54969	8.22529	-18.5608	3.26e-14	3.66e-12	22.7505
MYBPC3	-2.05085	7.41772	-18.5446	3.32e-14	3.68e-12	22.7338
MYOG	-1.44599	6.36247	-18.5243	3.39e-14	3.71e-12	22.7127
PRB1	-2.98711	8.33534	-18.5178	3.41e-14	3.71e-12	22.706
GPR182	-1.72905	6.113	-18.5132	3.43e-14	3.71e-12	22.7012
SAMD4B	-2.10921	7.215	-18.4935	3.5e-14	3.75e-12	22.6808
GAS8	-1.96768	8.32144	-18.42	3.78e-14	4.02e-12	22.6044
CA7	-1.51171	7.08625	-18.3983	3.86e-14	4.07e-12	22.5818
AVPR1B	-1.82147	6.96785	-18.3885	3.9e-14	4.07e-12	22.5716
MEFV	-1.35028	5.03017	-18.383	3.93e-14	4.07e-12	22.5659
TRPS1	3.76727	6.89538	18.3107	4.23e-14	4.36e-12	22.4903
KIR2DL5A	-1.92475	6.98959	-18.2941	4.31e-14	4.4e-12	22.4729
GPR52	-1.98858	6.52766	-18.2515	4.51e-14	4.56e-12	22.4281
HIP1R	-1.58038	6.99417	-18.2422	4.55e-14	4.57e-12	22.4184
MASP1	-1.10036	5.98929	-18.2081	4.72e-14	4.7e-12	22.3825
CLDN17	-1.71033	7.69176	-18.1966	4.77e-14	4.72e-12	22.3704
CACNG2	-1.45667	6.51036	-18.1846	4.84e-14	4.74e-12	22.3577
LIME1	-2.1249	6.54107	-18.129	5.13e-14	4.99e-12	22.2989
HHLA1	-2.41378	7.59464	-18.0672	5.48e-14	5.27e-12	22.2335
RND3	3.97663	8.23796	18.0621	5.51e-14	5.27e-12	22.2281
TNK1	-2.25798	7.4682	-18.0474	5.59e-14	5.32e-12	22.2124
SPTBN5	-1.66181	6.97953	-18.0327	5.68e-14	5.36e-12	22.1969
CISH	-1.67975	8.16632	-17.988	5.96e-14	5.58e-12	22.1492
CCL22	-1.71731	7.57779	-17.9717	6.06e-14	5.63e-12	22.1319
HECW1	-1.45203	6.36955	-17.9532	6.18e-14	5.7e-12	22.1122
RGS16	-1.43459	6.72331	-17.9078	6.49e-14	5.94e-12	22.0636
RENBP	-1.82779	6.23405	-17.9009	6.54e-14	5.94e-12	22.0562
FOXN1	-2.09579	6.53038	-17.8458	6.94e-14	6.25e-12	21.9971
SYT2	-2.51969	7.24546	-17.8408	6.97e-14	6.25e-12	21.9917
TNF	-1.4721	6.14257	-17.8239	7.1e-14	6.32e-12	21.9736
GLRA2	-1.45483	6.24231	-17.7834	7.42e-14	6.55e-12	21.93
CSE1L	2.48275	7.28497	17.7731	7.5e-14	6.58e-12	21.9189
CLCA1	-1.75947	6.21447	-17.7043	8.08e-14	6.96e-12	21.8445
PNPLA2	-2.46387	8.8429	-17.7015	8.1e-14	6.96e-12	21.8416
FGF16	-1.25282	5.80332	-17.7014	8.1e-14	6.96e-12	21.8415
HSPB6	-1.55686	6.85419	-17.6911	8.19e-14	6.99e-12	21.8303
HSPA13	3.2021	6.76933	17.5868	9.17e-14	7.78e-12	21.717
ARMCX3	3.08917	7.6808	17.5316	9.74e-14	8.2e-12	21.6568
CLIP3	-1.67371	7.79906	-17.4993	1.01e-13	8.44e-12	21.6215
HTR3B	-1.17004	5.53455	-17.4894	1.02e-13	8.48e-12	21.6107
BCAS2	2.84639	7.69695	17.4598	1.05e-13	8.7e-12	21.5782
PIP	-1.59946	6.89255	-17.4518	1.06e-13	8.72e-12	21.5694
CCKAR	-1.44567	6.48834	-17.4084	1.11e-13	9.08e-12	21.5218
SPTSSA	2.12263	7.21064	17.3726	1.16e-13	9.39e-12	21.4823
LOC100129361	2.97577	7.80175	17.3463	1.19e-13	9.6e-12	21.4534
SCGB1A1	-1.28053	5.77922	-17.338	1.2e-13	9.62e-12	21.4442
QKI	2.00443	6.96159	17.3186	1.23e-13	9.71e-12	21.4228
UBE2V2	3.86487	7.60763	17.3163	1.23e-13	9.71e-12	21.4202
PGLYRP4	-1.83539	6.79147	-17.3131	1.24e-13	9.71e-12	21.4167
CNGA1	-1.0906	5.41877	-17.2937	1.26e-13	9.8e-12	21.3953
LINC00652	-2.21764	6.70756	-17.2934	1.27e-13	9.8e-12	21.395
GABRR2	-1.69972	7.03527	-17.2849	1.28e-13	9.83e-12	21.3855
SLC39A6	3.13072	7.59156	17.2422	1.34e-13	1.02e-11	21.3381
NMNAT2	-1.49311	5.85188	-17.2339	1.35e-13	1.03e-11	21.329
LHPP	-2.5908	6.84188	-17.1981	1.41e-13	1.06e-11	21.2892
CCL16	-1.26489	5.81769	-17.1879	1.42e-13	1.07e-11	21.2778
MAST1	-1.4852	5.94526	-17.1597	1.47e-13	1.09e-11	21.2464
MINK1	-1.72123	7.45732	-17.1596	1.47e-13	1.09e-11	21.2463
SPDEF	-1.27142	7.57678	-17.157	1.47e-13	1.09e-11	21.2434
MYO1B	2.32111	7.11013	17.1394	1.5e-13	1.1e-11	21.2238
ADAM9	3.94385	7.50772	17.1376	1.5e-13	1.1e-11	21.2218
LRRC20	-1.46635	6.25282	-17.1172	1.54e-13	1.12e-11	21.1989
KIR2DL2	-1.51807	5.80182	-17.1122	1.55e-13	1.12e-11	21.1934
CD5	-1.70825	7.46314	-17.0959	1.57e-13	1.13e-11	21.1751
RMND5B	-1.42055	6.55022	-17.0431	1.67e-13	1.19e-11	21.1159
RHOH	-2.37252	7.09611	-17.0392	1.68e-13	1.19e-11	21.1116
OSBP2	-1.52887	6.49585	-17.0278	1.7e-13	1.2e-11	21.0988
PLOD2	5.00005	8.20285	17.0222	1.71e-13	1.2e-11	21.0925
MRPL41	-1.3526	6.47358	-16.9912	1.77e-13	1.22e-11	21.0576
SEC23A	2.81074	7.05134	16.9905	1.77e-13	1.22e-11	21.0568
SEC31B	-1.99943	6.99465	-16.9891	1.77e-13	1.22e-11	21.0553
DRP2	-2.35758	7.85299	-16.9764	1.8e-13	1.23e-11	21.041
HSF4	-1.66138	7.15985	-16.9754	1.8e-13	1.23e-11	21.0399
CD82	-2.02531	7.46352	-16.9568	1.84e-13	1.25e-11	21.0189
OR10H3	-1.53491	6.19423	-16.9482	1.86e-13	1.25e-11	21.0092
TMEM59L	-1.74037	7.08009	-16.9185	1.92e-13	1.29e-11	20.9756
OR7E156P	-1.43212	6.8149	-16.9076	1.94e-13	1.29e-11	20.9634
DNAJA2	2.06561	6.97273	16.9066	1.95e-13	1.29e-11	20.9622
PRDM14	-1.31391	6.70088	-16.8787	2.01e-13	1.32e-11	20.9307
CLDN15	-2.10943	8.10105	-16.8693	2.03e-13	1.32e-11	20.92
PADI1	-2.01792	8.54284	-16.8668	2.04e-13	1.32e-11	20.9172
GRIN1	-1.45881	6.16028	-16.8659	2.04e-13	1.32e-11	20.9161
GAR1	2.82624	6.93221	16.8616	2.05e-13	1.32e-11	20.9113
BAIAP3	-1.43689	6.60809	-16.8542	2.07e-13	1.33e-11	20.9029
CHST4	-1.38083	6.74274	-16.8306	2.12e-13	1.35e-11	20.8761
C19orf57	-1.85313	7.99568	-16.8299	2.12e-13	1.35e-11	20.8753
EIF1AX	2.89577	7.34786	16.8154	2.16e-13	1.37e-11	20.8588
MCUR1	2.74411	7.31315	16.8075	2.18e-13	1.37e-11	20.8499
DNASE1L2	-1.49384	6.67006	-16.7908	2.22e-13	1.39e-11	20.8309
DNAJA4	-1.95481	8.36039	-16.7813	2.24e-13	1.4e-11	20.82
ADAP1	-2.02834	7.20696	-16.7783	2.25e-13	1.4e-11	20.8166
DPF1	-1.7596	6.85989	-16.742	2.34e-13	1.45e-11	20.7753
CCDC47	3.4063	7.54938	16.7392	2.35e-13	1.45e-11	20.772
GPRC5D	-1.83798	7.1155	-16.7316	2.37e-13	1.45e-11	20.7634
TAAR5	-1.09576	5.82887	-16.7287	2.38e-13	1.45e-11	20.7601
LYL1	-1.78435	7.51145	-16.7201	2.4e-13	1.46e-11	20.7503
CA14	-1.52652	6.14945	-16.7125	2.42e-13	1.46e-11	20.7416
OLFML2B	4.27446	8.99721	16.7078	2.44e-13	1.46e-11	20.7362
ETFA	2.42462	7.78548	16.7064	2.44e-13	1.46e-11	20.7346
CHRNB2	-1.9606	8.37293	-16.6895	2.49e-13	1.48e-11	20.7153
HMGXB4	1.77515	7.43327	16.6597	2.57e-13	1.52e-11	20.6812
ACTL8	-1.90454	7.30322	-16.6506	2.6e-13	1.53e-11	20.6707
FKBP8	-1.54027	6.63756	-16.5945	2.77e-13	1.63e-11	20.6062
BTNL3	-1.77825	7.30041	-16.5607	2.88e-13	1.67e-11	20.5673
PSMD14	3.38157	8.56354	16.5483	2.92e-13	1.69e-11	20.553
METTL5	1.49351	6.09389	16.5431	2.94e-13	1.69e-11	20.547
AMHR2	-1.98491	6.96808	-16.5416	2.95e-13	1.69e-11	20.5453
CDX2	-1.66214	5.68506	-16.5286	2.99e-13	1.71e-11	20.5303
HIST1H2BL	-1.56733	6.00049	-16.5173	3.03e-13	1.72e-11	20.5173
GSTM5	-1.77225	7.50826	-16.4997	3.09e-13	1.75e-11	20.4969
STARD8	-1.71757	7.55783	-16.4847	3.15e-13	1.77e-11	20.4795
BRD7	2.11027	6.53033	16.4776	3.17e-13	1.78e-11	20.4713
LGALS14	-1.11157	5.47277	-16.4518	3.27e-13	1.82e-11	20.4414
OR7A5	-1.65443	6.58431	-16.4293	3.35e-13	1.86e-11	20.4153
SMC1A	2.26683	6.43809	16.4151	3.41e-13	1.88e-11	20.3988
RUNDC3A	-1.07185	6.33122	-16.4112	3.42e-13	1.88e-11	20.3943
PRR34	-1.5081	7.7458	-16.3803	3.55e-13	1.94e-11	20.3583
NXPH3	-1.54728	7.63813	-16.3795	3.55e-13	1.94e-11	20.3574
GFRA3	-1.70109	6.97968	-16.3769	3.56e-13	1.94e-11	20.3544
PCNA	3.70786	8.15141	16.3371	3.73e-13	2.01e-11	20.3079
GJA8	-1.19205	6.59023	-16.3303	3.76e-13	2.01e-11	20.2999
KIR2DL4	-1.09253	5.92225	-16.3138	3.83e-13	2.04e-11	20.2807
CTD-3126B10.1	-1.33044	6.57514	-16.3074	3.86e-13	2.04e-11	20.2733
PDE1B	-1.57548	7.0348	-16.2914	3.93e-13	2.07e-11	20.2545
LOC100131532	-1.41916	6.36919	-16.263	4.07e-13	2.13e-11	20.2212
FLRT1	-1.89439	6.69144	-16.2359	4.2e-13	2.19e-11	20.1895
RLBP1	-1.77086	6.36659	-16.2021	4.37e-13	2.27e-11	20.1497
PSG6	-1.41135	6.48918	-16.1975	4.39e-13	2.28e-11	20.1443
MPP3	-1.63851	6.92883	-16.1935	4.41e-13	2.28e-11	20.1396
C2orf27A	-1.92981	7.17374	-16.181	4.47e-13	2.3e-11	20.1249
PRKAR1B	-1.22686	6.42305	-16.1773	4.49e-13	2.3e-11	20.1205
SLBP	3.09499	7.69319	16.17	4.53e-13	2.31e-11	20.1119
DSCAM	-1.82704	6.92578	-16.1439	4.67e-13	2.37e-11	20.0812
CEACAM1	-1.47133	5.87429	-16.1037	4.9e-13	2.48e-11	20.0336
CD1B	-1.71872	6.53357	-16.0921	4.97e-13	2.5e-11	20.0199
FOXN3-AS2	-1.14773	5.52741	-16.0143	5.44e-13	2.73e-11	19.9276
DPY19L4	2.58772	6.73434	15.9797	5.67e-13	2.83e-11	19.8864
RAB1A	2.20005	8.1106	15.9747	5.7e-13	2.84e-11	19.8804
LAD1	-1.76823	6.71202	-15.9654	5.77e-13	2.84e-11	19.8693
KIR2DL1	-1.65813	7.2684	-15.9627	5.78e-13	2.84e-11	19.8662
WAS	-1.68462	7.25041	-15.9619	5.79e-13	2.84e-11	19.8652
OSGIN1	-1.7221	6.68087	-15.9606	5.8e-13	2.84e-11	19.8636
IRF2BP1	-1.86363	7.92438	-15.9579	5.82e-13	2.84e-11	19.8604
C1orf105	-1.9932	6.77262	-15.9436	5.92e-13	2.88e-11	19.8433
NNAT	-1.72892	6.66556	-15.9278	6.03e-13	2.91e-11	19.8245
PPP1R8	1.99685	8.17283	15.9198	6.09e-13	2.93e-11	19.8149
CXorf36	-1.72743	7.14044	-15.9019	6.22e-13	2.98e-11	19.7935
ZWINT	3.21249	7.401	15.8814	6.37e-13	3.04e-11	19.7689
FGF23	-1.24142	5.90611	-15.8772	6.4e-13	3.04e-11	19.764
CSF3	-1.66392	6.85821	-15.8725	6.44e-13	3.05e-11	19.7583
CHSY1	4.00002	7.75119	15.8692	6.46e-13	3.05e-11	19.7543
GUCY1B2	-1.1973	5.59826	-15.8651	6.49e-13	3.05e-11	19.7494
SLC4A1	-2.29976	7.2451	-15.8516	6.6e-13	3.09e-11	19.7332
PRDM11	-1.53231	6.39936	-15.8465	6.64e-13	3.1e-11	19.727
DPP6	-1.77498	6.16009	-15.8298	6.77e-13	3.14e-11	19.7071
KRT2	-1.55053	6.29681	-15.8277	6.79e-13	3.14e-11	19.7045
TSPAN32	-2.01115	7.43516	-15.7932	7.08e-13	3.26e-11	19.663
SEC24B	3.06335	7.22484	15.7844	7.15e-13	3.29e-11	19.6524
PRKRA	2.58245	7.39613	15.7809	7.18e-13	3.29e-11	19.6482
CEACAM3	-1.40454	6.73885	-15.7567	7.39e-13	3.37e-11	19.619
SEC61G	3.31113	9.19117	15.7443	7.5e-13	3.41e-11	19.604
PFDN4	1.41473	6.60547	15.7369	7.57e-13	3.42e-11	19.595
ALOX12P2	-1.98863	7.45918	-15.7351	7.58e-13	3.42e-11	19.5929
FEV	-1.56787	6.02726	-15.7242	7.68e-13	3.46e-11	19.5797
RNF39	-1.81588	7.09945	-15.7039	7.87e-13	3.53e-11	19.5552
LOC100506603	-1.30636	5.96801	-15.6709	8.19e-13	3.65e-11	19.5151
ZNRF4	-1.23296	6.53573	-15.6701	8.2e-13	3.65e-11	19.5142
PRKD3	2.71768	7.23738	15.6675	8.23e-13	3.65e-11	19.511
NPY6R	-1.82241	6.95869	-15.6601	8.3e-13	3.67e-11	19.5021
SYT13	-1.47591	5.78962	-15.6571	8.33e-13	3.67e-11	19.4984
TROVE2	1.72276	6.30472	15.6507	8.39e-13	3.67e-11	19.4906
HGH1	-1.75922	8.1293	-15.6491	8.41e-13	3.67e-11	19.4887
DRD2	-1.11398	6.38795	-15.6483	8.42e-13	3.67e-11	19.4878
CCT6A	3.40244	8.00703	15.6434	8.47e-13	3.68e-11	19.4818
NEU3	-1.35872	6.19102	-15.6254	8.65e-13	3.74e-11	19.4599
CADM3	-1.26797	6.34949	-15.5977	8.95e-13	3.85e-11	19.4262
IL18BP	-1.75479	6.99989	-15.5939	8.99e-13	3.85e-11	19.4216
GEMIN7	-1.38273	5.77919	-15.5934	8.99e-13	3.85e-11	19.421
SNRPD1	2.31622	7.08396	15.5915	9.01e-13	3.85e-11	19.4186
TAF11	2.826	6.71262	15.5682	9.27e-13	3.94e-11	19.3902
LGI2	-1.32046	7.50561	-15.5572	9.4e-13	3.98e-11	19.3768
RGS14	-1.15994	5.63502	-15.5481	9.5e-13	4.01e-11	19.3657
MYL10	-1.33103	6.19739	-15.5278	9.74e-13	4.09e-11	19.3408
GJD2	-1.62175	7.03769	-15.5122	9.92e-13	4.15e-11	19.3218
SMCP	-1.69885	7.02597	-15.5029	1e-12	4.18e-11	19.3104
EMC2	3.56898	7.16916	15.4937	1.01e-12	4.22e-11	19.2991
PAICS	2.25774	6.72174	15.472	1.04e-12	4.31e-11	19.2725
SOX13	-1.49093	6.40623	-15.4419	1.08e-12	4.46e-11	19.2355
SIRT3	-1.39363	7.68337	-15.4357	1.09e-12	4.48e-11	19.2279
PDE6G	-1.98455	7.46295	-15.3996	1.14e-12	4.66e-11	19.1835
TET3	-1.78794	7.14976	-15.391	1.15e-12	4.7e-11	19.1729
LAMB1	3.43939	7.27145	15.3843	1.16e-12	4.72e-11	19.1647
PRSS3P2	-1.17984	7.07768	-15.377	1.17e-12	4.73e-11	19.1556
LOC101929726	-1.58692	6.24197	-15.3752	1.17e-12	4.73e-11	19.1534
RIN2	2.96557	7.80773	15.3723	1.18e-12	4.73e-11	19.1498
RNF208	-2.00582	6.72837	-15.3718	1.18e-12	4.73e-11	19.1492
FAM65A	-1.83774	8.73597	-15.3548	1.2e-12	4.82e-11	19.1282
MAP1B	1.91279	6.6215	15.3426	1.22e-12	4.86e-11	19.1131
PSMD12	2.86276	7.19139	15.3353	1.23e-12	4.87e-11	19.1041
TSHZ2	-1.92967	6.60685	-15.3346	1.23e-12	4.87e-11	19.1033
TFEB	-1.22904	6.67828	-15.3235	1.25e-12	4.93e-11	19.0895
RNF123	-1.73019	7.48494	-15.3193	1.26e-12	4.94e-11	19.0843
FOXJ1	-1.84704	7.19624	-15.3132	1.26e-12	4.96e-11	19.0767
FBXO11	1.85578	6.06562	15.3095	1.27e-12	4.96e-11	19.0722
KRT75	-1.369	6.12097	-15.2847	1.31e-12	5.1e-11	19.0414
UBA2	3.48437	8.19142	15.2732	1.33e-12	5.16e-11	19.0271
MUC3B	-1.73461	6.9073	-15.2657	1.34e-12	5.19e-11	19.0178
ZKSCAN3	-1.51106	7.29805	-15.2546	1.36e-12	5.23e-11	19.0041
CACNA1H	-1.66994	6.97826	-15.2313	1.4e-12	5.36e-11	18.9751
ARHGEF38	-1.83391	6.57098	-15.2128	1.43e-12	5.47e-11	18.9521
MAD2L1	3.72661	7.23829	15.2034	1.45e-12	5.52e-11	18.9403
OSBPL8	3.49705	7.78439	15.1978	1.46e-12	5.54e-11	18.9333
CBX1	3.44835	7.54011	15.1917	1.47e-12	5.57e-11	18.9257
LRCH4	-1.44251	7.40756	-15.1874	1.48e-12	5.58e-11	18.9203
KEL	-1.66452	6.32107	-15.1853	1.48e-12	5.58e-11	18.9177
HIF3A	-1.09153	6.04903	-15.1795	1.49e-12	5.58e-11	18.9105
YBX2	-1.59519	6.05689	-15.179	1.49e-12	5.58e-11	18.9099
RCN2	2.80133	7.46713	15.1778	1.49e-12	5.58e-11	18.9084
HIST1H3E	-1.25835	6.36818	-15.1745	1.5e-12	5.58e-11	18.9042
NEUROD6	-1.61714	6.41806	-15.1665	1.51e-12	5.61e-11	18.8943
RAB3IL1	-2.4117	8.07964	-15.1655	1.52e-12	5.61e-11	18.893
NUDT7	-1.689	6.1671	-15.1624	1.52e-12	5.61e-11	18.8892
FAM63A	-1.44058	7.81099	-15.1612	1.52e-12	5.61e-11	18.8876
SUN2	-1.85567	8.15861	-15.1512	1.54e-12	5.66e-11	18.8751
SPX	-2.09348	7.0231	-15.1421	1.56e-12	5.71e-11	18.8637
IVL	-1.30588	5.40628	-15.1327	1.58e-12	5.75e-11	18.8519
IL25	-1.24869	6.55032	-15.1321	1.58e-12	5.75e-11	18.8513
MAPK3	-1.30509	7.83159	-15.1104	1.62e-12	5.88e-11	18.8241
CYP4F12	-2.52268	7.41005	-15.1087	1.63e-12	5.88e-11	18.822
COPS5	3.21771	7.86267	15.0849	1.68e-12	6.04e-11	18.7921
PRKCQ	-1.71655	6.70997	-15.0809	1.68e-12	6.05e-11	18.787
CDSN	-1.50539	6.13405	-15.0778	1.69e-12	6.06e-11	18.7831
SIRT2	-1.95343	9.08301	-15.059	1.73e-12	6.18e-11	18.7596
IL1RAPL2	-1.57701	7.12225	-15.0381	1.78e-12	6.3e-11	18.7332
SRP19	2.8924	7.9118	15.0365	1.78e-12	6.3e-11	18.7312
RNPEPL1	-1.93488	7.13296	-15.0351	1.78e-12	6.3e-11	18.7294
PSMA4	3.51401	8.29096	15.0205	1.82e-12	6.39e-11	18.7111
XDH	-2.12615	7.17721	-15.0197	1.82e-12	6.39e-11	18.7101
CHD9	1.49041	5.61713	15.001	1.86e-12	6.49e-11	18.6865
ATXN8OS	-1.69378	6.74944	-15.0009	1.86e-12	6.49e-11	18.6863
SLC22A14	-1.74214	6.5939	-15.0005	1.86e-12	6.49e-11	18.6859
CEBPZ	2.62193	6.75903	14.9961	1.87e-12	6.5e-11	18.6803
TNFSF8	-1.44725	6.73542	-14.962	1.95e-12	6.77e-11	18.6372
ACSL3	2.58356	7.0271	14.9556	1.97e-12	6.8e-11	18.6291
B3GNT3	-1.68888	7.22122	-14.947	1.99e-12	6.86e-11	18.6182
EPX	-1.51871	6.51605	-14.9409	2.01e-12	6.89e-11	18.6105
PRAMEF10	-1.14545	6.2498	-14.9381	2.01e-12	6.9e-11	18.607
ZNF219	-1.34909	7.04711	-14.9141	2.07e-12	7.08e-11	18.5765
RBPJ	2.64096	8.3015	14.9127	2.08e-12	7.08e-11	18.5747
CDC42EP2	-1.14087	6.65977	-14.9017	2.11e-12	7.16e-11	18.5608
PARD6A	-1.27055	6.57294	-14.8941	2.13e-12	7.21e-11	18.5512
USF2	-1.7474	8.70037	-14.8781	2.17e-12	7.34e-11	18.5308
ARMC6	-1.7248	6.47941	-14.8743	2.18e-12	7.35e-11	18.526
MFNG	-1.20168	5.88743	-14.8657	2.2e-12	7.39e-11	18.515
SLC25A32	3.46159	6.94136	14.8655	2.2e-12	7.39e-11	18.5148
NAT2	-1.8324	6.06537	-14.8594	2.22e-12	7.41e-11	18.507
TRPV5	-1.21811	6.03131	-14.8443	2.26e-12	7.52e-11	18.4879
CTNNB1	2.98736	9.64413	14.8437	2.27e-12	7.52e-11	18.487
KIR3DL3	-1.19791	6.07042	-14.8235	2.32e-12	7.69e-11	18.4613
AQP6	-1.51833	6.86844	-14.8095	2.36e-12	7.8e-11	18.4435
PRKCE	-1.21597	5.96971	-14.8082	2.37e-12	7.8e-11	18.4418
MUC5AC	-1.22722	6.58382	-14.7951	2.41e-12	7.91e-11	18.425
ASIC4	-2.00034	6.8493	-14.7828	2.45e-12	8.01e-11	18.4093
RAX	-1.98656	6.66551	-14.754	2.54e-12	8.29e-11	18.3725
CELSR3	-1.57689	6.31721	-14.743	2.57e-12	8.38e-11	18.3584
CNTNAP1	-1.70999	7.16007	-14.7415	2.58e-12	8.38e-11	18.3565
BRD7P3	-1.36916	5.06804	-14.7359	2.6e-12	8.41e-11	18.3492
MTERF3	3.15621	7.3179	14.7242	2.63e-12	8.52e-11	18.3343
PLAC4	-1.44185	6.52602	-14.681	2.78e-12	8.97e-11	18.2789
IFT122	-1.91056	7.44673	-14.6659	2.84e-12	9.12e-11	18.2594
CEACAM4	-1.24885	6.4993	-14.6582	2.86e-12	9.19e-11	18.2494
ELK2AP	-1.79057	7.27685	-14.6532	2.88e-12	9.22e-11	18.2431
XKR8	-1.36421	8.98008	-14.6517	2.89e-12	9.22e-11	18.2411
ANKRD55	-1.08023	4.884	-14.6488	2.9e-12	9.23e-11	18.2373
FAXDC2	-1.4153	7.4273	-14.6402	2.93e-12	9.31e-11	18.2263
PSG5	-1.56781	5.80893	-14.6355	2.95e-12	9.34e-11	18.2202
PIK3IP1	-2.05419	7.53543	-14.631	2.96e-12	9.36e-11	18.2145
CD244	-1.16541	6.36444	-14.6295	2.97e-12	9.36e-11	18.2124
UBQLN2	3.18517	7.04007	14.6013	3.08e-12	9.68e-11	18.176
ZNF146	3.29863	7.74134	14.5901	3.12e-12	9.8e-11	18.1616
TM6SF2	-1.87447	7.10255	-14.5724	3.2e-12	1e-10	18.1386
MCTS1	2.47292	8.07147	14.5577	3.26e-12	1.02e-10	18.1197
SIGLEC7	-1.02019	6.24707	-14.5537	3.27e-12	1.02e-10	18.1145
KIR2DS2	-1.29967	5.61981	-14.5458	3.31e-12	1.03e-10	18.1043
MTHFD2	4.18293	8.23907	14.5371	3.34e-12	1.04e-10	18.093
DMTN	-1.90807	6.98466	-14.5342	3.36e-12	1.04e-10	18.0891
CDX1	-2.06616	7.70498	-14.5313	3.37e-12	1.04e-10	18.0854
MS4A5	-1.34147	5.93069	-14.5303	3.37e-12	1.04e-10	18.0841
CDH1	-1.40509	4.63895	-14.526	3.39e-12	1.04e-10	18.0786
TUBA1A	3.5178	9.9743	14.5245	3.4e-12	1.04e-10	18.0765
ITPKC	-1.45769	7.07236	-14.5079	3.47e-12	1.05e-10	18.055
PRKDC	2.8396	6.94477	14.4951	3.53e-12	1.06e-10	18.0384
P2RX6	-1.08353	6.59895	-14.4951	3.53e-12	1.06e-10	18.0384
YTHDF3	3.76013	7.51623	14.4948	3.53e-12	1.06e-10	18.038
ZNF444	-1.5639	7.1396	-14.4891	3.55e-12	1.07e-10	18.0306
CPSF6	1.70298	6.57547	14.4854	3.57e-12	1.07e-10	18.0258
CTNNBIP1	-1.49134	8.38419	-14.4695	3.65e-12	1.08e-10	18.005
CD6	-1.70023	6.64615	-14.4694	3.65e-12	1.08e-10	18.005
EIF5	1.98052	7.83012	14.4662	3.66e-12	1.08e-10	18.0007
EPS8L1	-1.14571	5.94747	-14.4659	3.66e-12	1.08e-10	18.0004
RACGAP1	3.66695	7.11754	14.4645	3.67e-12	1.08e-10	17.9985
PLD2	-1.33012	6.90502	-14.4604	3.69e-12	1.08e-10	17.9932
ME1	1.82188	6.4345	14.4599	3.69e-12	1.08e-10	17.9926
DTX2P1-UPK3BP1-PMS2P11	-1.24821	8.33779	-14.4472	3.75e-12	1.1e-10	17.976
CAMKV	-1.3379	7.03446	-14.4435	3.77e-12	1.1e-10	17.9712
RAPGEF3	-1.477	6.84298	-14.4424	3.77e-12	1.1e-10	17.9697
LUZP4	-1.5132	6.63707	-14.4412	3.78e-12	1.1e-10	17.9681
ATP12A	-1.20477	6.15055	-14.4342	3.82e-12	1.11e-10	17.959
CACFD1	-1.56584	8.01212	-14.429	3.84e-12	1.11e-10	17.9522
SHCBP1	2.1341	5.53248	14.4229	3.87e-12	1.12e-10	17.9442
PAK3	-1.5276	6.1586	-14.4031	3.97e-12	1.14e-10	17.9184
CRLF2	-1.46445	6.2072	-14.391	4.03e-12	1.16e-10	17.9026
CAND1	2.34818	7.08251	14.3891	4.04e-12	1.16e-10	17.9
FRMD1	-1.48847	7.11159	-14.387	4.05e-12	1.16e-10	17.8973
PIK3R2	-1.30429	6.36421	-14.3818	4.08e-12	1.16e-10	17.8905
RASAL1	-1.81121	7.39146	-14.3784	4.1e-12	1.16e-10	17.8861
CD1A	-2.11013	7.19226	-14.3761	4.11e-12	1.16e-10	17.883
LMF2	-1.7447	8.99271	-14.3758	4.11e-12	1.16e-10	17.8827
TDG	3.51523	7.57299	14.3696	4.15e-12	1.17e-10	17.8745
GUCA2A	-1.82384	6.71306	-14.3688	4.15e-12	1.17e-10	17.8735
GFOD2	-1.17616	6.81228	-14.3641	4.18e-12	1.17e-10	17.8673
VRK1	2.50817	6.15978	14.3568	4.22e-12	1.18e-10	17.8577
LINC01260	-1.28599	6.36596	-14.3522	4.24e-12	1.19e-10	17.8517
KIR2DS3	-1.34152	6.30678	-14.3368	4.33e-12	1.21e-10	17.8315
UPK1A	-1.17568	5.26274	-14.3349	4.34e-12	1.21e-10	17.829
ECEL1	-1.35325	6.50331	-14.3293	4.37e-12	1.21e-10	17.8217
ARSA	-1.68005	6.96407	-14.3137	4.46e-12	1.23e-10	17.8011
DKKL1	-1.50014	6.60888	-14.3065	4.5e-12	1.24e-10	17.7916
INO80D	-1.98541	7.72109	-14.3059	4.5e-12	1.24e-10	17.7909
PRSS22	-1.73117	6.5675	-14.3028	4.52e-12	1.24e-10	17.7868
FERMT2	2.07468	7.11864	14.2892	4.6e-12	1.26e-10	17.7689
SLC17A7	-1.65907	7.11324	-14.279	4.66e-12	1.27e-10	17.7554
FOXH1	-1.97333	6.43789	-14.2786	4.67e-12	1.27e-10	17.7549
C1orf95	-1.67676	6.31655	-14.2764	4.68e-12	1.27e-10	17.7521
SOX15	-1.5456	6.31917	-14.2762	4.68e-12	1.27e-10	17.7518
CTRB2	-1.26869	6.84484	-14.2691	4.72e-12	1.28e-10	17.7424
SUMO1	2.01047	6.82704	14.2643	4.75e-12	1.29e-10	17.7361
FXR1	2.69603	7.62584	14.2549	4.81e-12	1.3e-10	17.7236
MYL7	-1.38874	5.82254	-14.2408	4.9e-12	1.32e-10	17.7051
CHRM5	-1.92879	6.13539	-14.2403	4.9e-12	1.32e-10	17.7044
SCAMP5	-1.58084	7.40203	-14.235	4.94e-12	1.33e-10	17.6974
KIAA0509	-1.47336	5.93219	-14.2337	4.95e-12	1.33e-10	17.6957
OR1D2	-1.68055	6.62013	-14.23	4.97e-12	1.33e-10	17.6908
MLN	-1.57899	6.66304	-14.2251	5e-12	1.34e-10	17.6843
KCNN1	-1.33723	7.39823	-14.2211	5.03e-12	1.34e-10	17.679
MTDH	3.32934	8.05592	14.2198	5.04e-12	1.34e-10	17.6773
AFTPH	-1.98115	9.13178	-14.1833	5.28e-12	1.4e-10	17.629
SLC6A5	-1.14514	6.45361	-14.1778	5.32e-12	1.4e-10	17.6217
OR5I1	-1.10438	5.51253	-14.1768	5.33e-12	1.4e-10	17.6203
PTPRT	-1.73561	6.64437	-14.1672	5.4e-12	1.42e-10	17.6076
TRIM62	-1.32919	6.71087	-14.1653	5.41e-12	1.42e-10	17.6051
GPR21	-1.88051	7.67529	-14.1562	5.47e-12	1.43e-10	17.593
RP11-114H24.6	-1.43148	6.64583	-14.1422	5.57e-12	1.45e-10	17.5745
PRDM1	-1.70748	6.81685	-14.1304	5.66e-12	1.47e-10	17.5587
CNOT2	1.57992	6.57349	14.1291	5.67e-12	1.47e-10	17.557
CELF3	-1.59978	6.55232	-14.1269	5.69e-12	1.47e-10	17.5541
CCDC9	-1.52844	7.22373	-14.1219	5.72e-12	1.48e-10	17.5474
C19orf73	-1.54365	5.7658	-14.1094	5.82e-12	1.5e-10	17.5308
CIDEB	-3.18837	7.76607	-14.1004	5.89e-12	1.51e-10	17.5188
SLC22A18AS	-1.40682	7.65745	-14.0896	5.97e-12	1.53e-10	17.5044
ARVCF	-2.12833	8.54794	-14.0877	5.99e-12	1.53e-10	17.5019
PRC1	3.31892	7.33478	14.0871	5.99e-12	1.53e-10	17.5011
PPIL2	-1.11303	7.38474	-14.0795	6.05e-12	1.54e-10	17.4909
TMEM106B	2.71258	6.17277	14.0795	6.05e-12	1.54e-10	17.4909
YWHAH	2.0135	7.73597	14.0682	6.14e-12	1.55e-10	17.4759
CAMSAP2	1.92833	6.77992	14.0367	6.4e-12	1.62e-10	17.4338
KLF10	2.93698	7.92545	14.0349	6.42e-12	1.62e-10	17.4314
CDH11	3.88997	8.49269	14.0251	6.5e-12	1.63e-10	17.4182
TCTN2	-1.64558	7.93653	-14.0171	6.57e-12	1.65e-10	17.4075
FGFBP1	-1.46063	6.37407	-14.0022	6.7e-12	1.67e-10	17.3875
CRYGEP	-1.49041	6.01232	-13.999	6.73e-12	1.68e-10	17.3832
OCA2	-1.48195	7.4539	-13.9946	6.77e-12	1.68e-10	17.3774
ADAMTS12	-1.37854	6.60182	-13.9923	6.79e-12	1.68e-10	17.3742
FAM98A	2.9605	8.08776	13.9865	6.84e-12	1.69e-10	17.3665
STK3	1.56958	5.47694	13.984	6.87e-12	1.69e-10	17.3631
C11orf73	2.02069	5.74278	13.9829	6.87e-12	1.69e-10	17.3617
POU5F1B	-1.39701	7.88458	-13.9738	6.96e-12	1.71e-10	17.3495
TPSG1	-1.51382	7.18254	-13.9719	6.98e-12	1.71e-10	17.3469
SEC24A	2.3108	6.82949	13.9619	7.07e-12	1.73e-10	17.3335
HTR1D	-1.36786	5.51371	-13.9584	7.1e-12	1.74e-10	17.3287
KRT83	-1.49931	6.50216	-13.9564	7.12e-12	1.74e-10	17.3261
SHBG	-1.34951	6.85396	-13.9554	7.13e-12	1.74e-10	17.3248
EID1	2.2527	7.45935	13.9524	7.16e-12	1.74e-10	17.3207
UAP1	3.93414	8.22351	13.9482	7.2e-12	1.75e-10	17.3151
TAX1BP1	2.25246	6.88496	13.9461	7.22e-12	1.75e-10	17.3122
SEMA7A	-1.31044	6.16603	-13.945	7.23e-12	1.75e-10	17.3108
ELK1	-1.29452	7.08685	-13.9361	7.31e-12	1.76e-10	17.2987
HMX1	-2.49969	7.59367	-13.9284	7.39e-12	1.78e-10	17.2884
ZNF507	-1.42401	5.99626	-13.914	7.53e-12	1.81e-10	17.269
CIDEC	-2.09358	7.2694	-13.9046	7.63e-12	1.83e-10	17.2563
DMWD	-1.82975	7.58986	-13.9016	7.66e-12	1.83e-10	17.2523
C22orf24	-1.22903	6.28529	-13.897	7.7e-12	1.84e-10	17.246
CACNA1I	-1.00731	6.14353	-13.8844	7.83e-12	1.87e-10	17.2291
AC007389.3	-2.6437	7.78088	-13.8766	7.92e-12	1.88e-10	17.2185
PMFBP1	-1.3455	6.13596	-13.858	8.11e-12	1.93e-10	17.1934
URM1	-2.05208	8.82288	-13.8571	8.12e-12	1.93e-10	17.1922
TRAPPC11	1.45381	5.01694	13.8526	8.17e-12	1.93e-10	17.1861
GFRA4	-1.7905	6.76555	-13.8519	8.18e-12	1.93e-10	17.1852
P2RX1	-1.97832	6.93943	-13.8477	8.23e-12	1.94e-10	17.1795
IPO7	2.28052	7.70704	13.8415	8.29e-12	1.95e-10	17.1711
MRPL19	2.72575	6.15764	13.8404	8.31e-12	1.95e-10	17.1697
DHRS3	-2.69853	8.51278	-13.8308	8.41e-12	1.97e-10	17.1566
TRPM6	-1.42057	6.1728	-13.8195	8.54e-12	2e-10	17.1413
SLC9A3R1	-2.67772	7.44542	-13.8106	8.64e-12	2.02e-10	17.1293
LOC441601	-1.21025	6.4616	-13.8086	8.67e-12	2.02e-10	17.1265
PAK4	-1.36717	7.00616	-13.8049	8.71e-12	2.03e-10	17.1214
ADNP	2.67143	8.3672	13.8019	8.74e-12	2.03e-10	17.1175
REV1	2.75949	6.66587	13.7956	8.82e-12	2.05e-10	17.1088
IRF5	-1.19008	6.70437	-13.7922	8.86e-12	2.05e-10	17.1042
AHSP	-1.1726	5.76806	-13.7852	8.94e-12	2.06e-10	17.0948
BTG3	1.90893	6.90547	13.7811	8.99e-12	2.07e-10	17.0892
VEZF1	2.19437	7.08527	13.7762	9.05e-12	2.08e-10	17.0825
PSMC6	4.07698	7.59406	13.7759	9.05e-12	2.08e-10	17.0821
FUT3	-1.74229	6.30185	-13.7744	9.07e-12	2.08e-10	17.08
EPB42	-1.44122	6.2952	-13.7692	9.14e-12	2.09e-10	17.0729
NAA50	3.83116	7.66251	13.7685	9.14e-12	2.09e-10	17.0721
RCN1	3.56478	8.42588	13.7557	9.3e-12	2.12e-10	17.0546
PF4	-1.22483	7.1394	-13.7511	9.36e-12	2.13e-10	17.0484
SLC39A7	2.74954	7.28734	13.7496	9.38e-12	2.13e-10	17.0463
MAP3K11	-1.66169	7.82834	-13.7449	9.44e-12	2.14e-10	17.0399
RAN	3.245	8.67104	13.7372	9.54e-12	2.16e-10	17.0295
TUBB4A	-1.22823	5.55855	-13.7327	9.59e-12	2.16e-10	17.0233
MRPL13	2.63437	7.31876	13.7324	9.6e-12	2.16e-10	17.0229
HR	-1.34981	6.39448	-13.7175	9.79e-12	2.2e-10	17.0026
DSCR4	-1.52939	6.62197	-13.6986	1e-11	2.25e-10	16.9768
MRPS10	2.54983	7.44248	13.6962	1.01e-11	2.26e-10	16.9735
CLDN6	-1.75767	7.56123	-13.6897	1.02e-11	2.27e-10	16.9646
NPY5R	-1.03653	5.29383	-13.6572	1.06e-11	2.37e-10	16.9201
IFNA17	-1.68345	7.23777	-13.6566	1.06e-11	2.37e-10	16.9193
KCNAB2	-1.33518	6.88152	-13.6503	1.07e-11	2.38e-10	16.9107
ACRV1	-1.12529	5.77186	-13.6368	1.09e-11	2.42e-10	16.8922
NOTCH2NL	3.6569	9.55735	13.6276	1.11e-11	2.45e-10	16.8796
CLUHP3	-1.50491	7.50512	-13.6087	1.13e-11	2.5e-10	16.8537
KIAA1751	-1.06147	6.08324	-13.6	1.15e-11	2.53e-10	16.8417
LOR	-1.0182	5.94409	-13.5872	1.17e-11	2.56e-10	16.8241
TPSD1	-1.45222	6.34615	-13.5851	1.17e-11	2.57e-10	16.8212
SNAI2	4.39477	8.54947	13.5743	1.19e-11	2.6e-10	16.8064
MTIF2	2.59313	7.10797	13.5654	1.2e-11	2.62e-10	16.794
LINC00574	-1.65459	6.93079	-13.5593	1.21e-11	2.64e-10	16.7856
SCGN	-1.36655	7.09733	-13.5536	1.22e-11	2.65e-10	16.7778
SRP54	2.64489	7.92342	13.5432	1.24e-11	2.68e-10	16.7634
YES1	2.00173	5.96054	13.542	1.24e-11	2.68e-10	16.7618
ZZZ3	3.19831	7.43181	13.5353	1.25e-11	2.7e-10	16.7525
MAS1	-1.40183	5.91472	-13.5351	1.25e-11	2.7e-10	16.7523
RPL26L1	2.69153	8.04592	13.5342	1.25e-11	2.7e-10	16.7511
KCNS1	-1.87947	6.83551	-13.5162	1.29e-11	2.76e-10	16.7262
SUCO	3.0971	6.60279	13.4989	1.32e-11	2.82e-10	16.7023
KAT8	-1.27624	6.9608	-13.4961	1.32e-11	2.83e-10	16.6985
SDC2	2.94357	8.71593	13.4938	1.32e-11	2.83e-10	16.6953
SMARCD1	-1.38366	6.97998	-13.4869	1.34e-11	2.85e-10	16.6857
COPS4	2.82523	7.7397	13.4776	1.35e-11	2.89e-10	16.6728
PHLDB1	-1.75449	6.64439	-13.473	1.36e-11	2.89e-10	16.6664
CGA	-1.58763	6.70433	-13.4712	1.37e-11	2.9e-10	16.664
NUCB2	3.89062	7.09926	13.4674	1.37e-11	2.91e-10	16.6587
TAF1	-1.1554	6.42924	-13.4622	1.38e-11	2.92e-10	16.6515
G6PC2	-1.45411	6.17312	-13.4604	1.39e-11	2.92e-10	16.6489
SEZ6L	-1.1676	5.90378	-13.4597	1.39e-11	2.92e-10	16.6481
CYAT1	-1.78893	6.50493	-13.4553	1.4e-11	2.93e-10	16.6419
GDF3	-1.5461	6.66166	-13.4538	1.4e-11	2.94e-10	16.6398
ALPP	-2.00975	6.41725	-13.425	1.46e-11	3.05e-10	16.5998
L1CAM	-1.43755	5.99182	-13.4215	1.46e-11	3.06e-10	16.595
POU2F2	-1.10827	6.05768	-13.4175	1.47e-11	3.07e-10	16.5894
ADD2	-1.05128	6.01527	-13.4151	1.48e-11	3.07e-10	16.5861
COL5A1	4.21723	9.11202	13.4079	1.49e-11	3.1e-10	16.5761
ZNF384	-1.26652	7.14205	-13.3864	1.53e-11	3.17e-10	16.5462
EMR1	-1.0835	5.6103	-13.386	1.54e-11	3.17e-10	16.5455
CCDC87	-1.25556	6.78619	-13.3858	1.54e-11	3.17e-10	16.5454
EFCC1	-1.64033	6.27484	-13.3746	1.56e-11	3.21e-10	16.5297
CLPS	-1.04087	5.0949	-13.3718	1.57e-11	3.22e-10	16.5259
ARFGAP3	2.64807	7.15803	13.3676	1.57e-11	3.23e-10	16.52
SSR1	2.8586	8.52873	13.3607	1.59e-11	3.26e-10	16.5103
ONECUT2	-1.14163	5.26433	-13.3598	1.59e-11	3.26e-10	16.509
ATOH1	-1.35944	6.02152	-13.3584	1.59e-11	3.26e-10	16.5071
RBM12	1.67785	6.12753	13.3509	1.61e-11	3.29e-10	16.4966
LDB1	-1.458	6.93211	-13.3479	1.62e-11	3.29e-10	16.4925
PHLPP2	-1.03037	6.37493	-13.3343	1.65e-11	3.35e-10	16.4734
TBX21	-1.61377	6.29521	-13.332	1.65e-11	3.36e-10	16.4702
RAB1B	-1.40942	8.98404	-13.3303	1.66e-11	3.36e-10	16.4679
EPS8L3	-1.53484	6.73031	-13.3206	1.68e-11	3.4e-10	16.4543
PPP1CB	2.80331	7.24603	13.312	1.7e-11	3.43e-10	16.4423
ORAI3	-2.02015	7.73468	-13.3073	1.71e-11	3.45e-10	16.4356
DRD5	-1.37022	6.41893	-13.3057	1.71e-11	3.45e-10	16.4334
TAS2R1	-1.63215	7.04037	-13.3053	1.72e-11	3.45e-10	16.4329
RSPH6A	-1.53116	6.53598	-13.2998	1.73e-11	3.47e-10	16.4252
HAP1	-1.19333	6.56136	-13.2969	1.73e-11	3.48e-10	16.4212
PLEKHG3	-1.19265	6.46754	-13.2939	1.74e-11	3.49e-10	16.417
IL17RC	-1.48663	7.31207	-13.2887	1.75e-11	3.5e-10	16.4096
ABCE1	2.88458	7.1373	13.2879	1.76e-11	3.5e-10	16.4085
INHBC	-1.22072	6.23172	-13.2793	1.78e-11	3.53e-10	16.3965
PRB4	-2.03477	6.68489	-13.2703	1.8e-11	3.57e-10	16.3838
TM9SF3	2.58717	7.79946	13.2671	1.81e-11	3.58e-10	16.3794
GPR12	-1.70044	6.35304	-13.2617	1.82e-11	3.6e-10	16.3718
PCMT1	2.40321	8.0067	13.2553	1.84e-11	3.63e-10	16.3627
PPP1R13L	-1.37012	6.31684	-13.2485	1.85e-11	3.66e-10	16.3532
KIAA0368	1.99954	6.49531	13.2391	1.88e-11	3.7e-10	16.3401
SETD5	2.05385	8.57639	13.2289	1.91e-11	3.75e-10	16.3257
ZNF574	-1.85574	7.37501	-13.2237	1.92e-11	3.77e-10	16.3184
BMP6	-1.10172	6.01396	-13.2093	1.96e-11	3.84e-10	16.2981
GCNT4	-1.00377	5.80333	-13.2067	1.97e-11	3.85e-10	16.2944
PSMD13	1.42764	7.39315	13.2055	1.97e-11	3.85e-10	16.2927
SOX21	-1.41973	6.03303	-13.2047	1.97e-11	3.85e-10	16.2916
PSD4	-1.41556	5.41447	-13.1978	1.99e-11	3.87e-10	16.2819
ZNF76	-1.32919	7.9973	-13.1971	1.99e-11	3.87e-10	16.2809
THUMPD1	1.99791	6.00908	13.1969	1.99e-11	3.87e-10	16.2805
STX1A	-1.04464	7.40585	-13.1936	2e-11	3.88e-10	16.276
KIR2DS5	-1.54454	6.35297	-13.1902	2.01e-11	3.89e-10	16.2711
DGCR9	-1.22314	5.56774	-13.1725	2.06e-11	3.98e-10	16.2461
KRT1	-1.19329	6.19984	-13.1452	2.14e-11	4.12e-10	16.2076
USO1	1.67579	7.99411	13.1434	2.15e-11	4.12e-10	16.205
TCN1	-1.08017	5.79123	-13.142	2.15e-11	4.12e-10	16.2031
ERVH-6	-2.07322	5.90307	-13.1403	2.15e-11	4.13e-10	16.2007
LIMS2	-1.34906	7.06784	-13.1391	2.16e-11	4.13e-10	16.199
TPRKB	3.54515	7.28619	13.1376	2.16e-11	4.13e-10	16.1969
RAB3D	-1.00245	6.05587	-13.1326	2.18e-11	4.15e-10	16.1898
CRYGD	-1.61111	5.97332	-13.1286	2.19e-11	4.17e-10	16.1841
AGPAT5	2.55795	6.67305	13.1162	2.23e-11	4.24e-10	16.1665
PIGK	2.78947	7.02866	13.1152	2.23e-11	4.24e-10	16.1651
GNG3	-1.28503	6.56021	-13.1011	2.28e-11	4.3e-10	16.1452
FXR2	-1.42451	7.24369	-13.1009	2.28e-11	4.3e-10	16.1449
ACTL7A	-1.35441	6.38471	-13.1006	2.28e-11	4.3e-10	16.1445
APOL6	-2.2556	7.74427	-13.0892	2.31e-11	4.37e-10	16.1282
RP11-414H17.5	-1.33285	6.06504	-13.0852	2.33e-11	4.38e-10	16.1226
SEH1L	2.8903	7.2359	13.0619	2.4e-11	4.52e-10	16.0895
ARL1	1.99207	6.66888	13.0607	2.41e-11	4.52e-10	16.0878
CTD-2269F5.1	-1.02092	6.08132	-13.0582	2.42e-11	4.53e-10	16.0842
GJC2	-1.16768	7.03002	-13.058	2.42e-11	4.53e-10	16.0839
AP1M2	-2.33852	6.99357	-13.053	2.43e-11	4.55e-10	16.0769
PQLC2	-1.54785	6.40338	-13.0523	2.44e-11	4.55e-10	16.0758
PLA2G6	-1.40278	7.51268	-13.0441	2.46e-11	4.59e-10	16.0642
CETN3	3.16054	6.54579	13.0398	2.48e-11	4.62e-10	16.058
RASL10A	-1.93153	6.62213	-13.0373	2.49e-11	4.62e-10	16.0545
PTAFR	-1.65246	6.39929	-13.0262	2.53e-11	4.69e-10	16.0387
BICD2	1.52156	6.56157	13.0105	2.58e-11	4.79e-10	16.0164
TEX28	-1.06604	5.37607	-12.9994	2.62e-11	4.85e-10	16.0004
RB1CC1	3.3448	6.76932	12.9865	2.67e-11	4.94e-10	15.982
YWHAQ	2.61608	10.1805	12.9819	2.69e-11	4.96e-10	15.9754
POLD4	-1.56361	8.34615	-12.9767	2.71e-11	4.99e-10	15.968
HDAC11	-1.42826	6.96337	-12.9654	2.75e-11	5.06e-10	15.9518
RSL24D1	3.03812	8.07012	12.9587	2.78e-11	5.1e-10	15.9423
LAMTOR3	2.10851	7.42389	12.9436	2.84e-11	5.2e-10	15.9207
KRT85	-1.04932	6.27356	-12.9421	2.84e-11	5.21e-10	15.9185
PRDM12	-1.75715	6.25854	-12.9348	2.87e-11	5.25e-10	15.9081
TXNL4B	-1.12038	7.75132	-12.9345	2.87e-11	5.25e-10	15.9076
POLM	-1.13187	6.82978	-12.9279	2.9e-11	5.28e-10	15.8981
USP2	-1.25857	5.72922	-12.9276	2.9e-11	5.28e-10	15.8978
RANBP9	2.08311	7.30995	12.9274	2.9e-11	5.28e-10	15.8974
SUZ12	3.20529	7.70347	12.9263	2.91e-11	5.28e-10	15.8959
ARHGAP33	-1.48374	6.61323	-12.8979	3.03e-11	5.48e-10	15.855
LOC100506571	-1.31587	6.73345	-12.8952	3.04e-11	5.48e-10	15.8513
GMNN	3.44332	7.42886	12.8927	3.05e-11	5.5e-10	15.8476
CHKB	-1.76024	8.4865	-12.8908	3.06e-11	5.5e-10	15.8449
TSPO2	-1.531	6.01227	-12.8847	3.08e-11	5.54e-10	15.836
TSNAXIP1	-1.40957	6.81021	-12.8824	3.09e-11	5.55e-10	15.8328
LY9	-1.45271	5.64396	-12.8818	3.1e-11	5.55e-10	15.832
ECE2	-1.58594	6.80226	-12.8802	3.1e-11	5.55e-10	15.8297
CPA4	-1.40132	6.45191	-12.8737	3.13e-11	5.6e-10	15.8203
CUL5	1.43325	6.14898	12.8701	3.15e-11	5.62e-10	15.8152
ZBTB7B	-1.59118	6.2803	-12.8655	3.17e-11	5.65e-10	15.8085
OR1F1	-1.10899	7.5403	-12.8416	3.28e-11	5.83e-10	15.7741
KCTD17	-1.52249	7.11563	-12.8411	3.28e-11	5.83e-10	15.7733
ZMIZ2	-1.19959	7.39342	-12.8357	3.3e-11	5.86e-10	15.7656
ARSF	-1.51493	6.72236	-12.8262	3.35e-11	5.93e-10	15.7518
DR1	2.13446	6.64726	12.8248	3.36e-11	5.94e-10	15.7498
PPP2CA	3.13949	8.02693	12.8146	3.4e-11	6e-10	15.735
BAAT	-1.80766	6.2013	-12.814	3.41e-11	6e-10	15.7341
AIMP1	1.48425	7.12624	12.8128	3.41e-11	6.01e-10	15.7325
KCNQ3	-1.21187	5.52286	-12.8095	3.43e-11	6.03e-10	15.7278
SPINK5	-1.65043	6.17527	-12.8086	3.43e-11	6.03e-10	15.7264
PAK1IP1	2.42286	6.17953	12.8053	3.45e-11	6.05e-10	15.7216
ATP6V0A1	-1.14625	7.80913	-12.801	3.47e-11	6.07e-10	15.7154
POLR2K	2.49888	7.30483	12.7909	3.52e-11	6.15e-10	15.7008
DBF4	2.60345	5.97089	12.7891	3.53e-11	6.16e-10	15.6982
ERN1	-1.06475	6.84352	-12.7867	3.54e-11	6.17e-10	15.6947
CST2	-1.45768	6.38172	-12.7865	3.54e-11	6.17e-10	15.6944
FAM153A	-1.52319	7.37903	-12.7817	3.57e-11	6.2e-10	15.6875
GNAI3	2.44759	7.61812	12.7809	3.57e-11	6.2e-10	15.6864
C17orf59	-1.1355	6.80303	-12.7785	3.58e-11	6.21e-10	15.6828
RCE1	-1.31475	6.65436	-12.7714	3.62e-11	6.27e-10	15.6725
APBA1	-1.49238	6.14705	-12.7682	3.64e-11	6.28e-10	15.668
UTP18	1.63347	6.33506	12.7604	3.68e-11	6.34e-10	15.6567
MMP25	-1.45141	5.87622	-12.7596	3.68e-11	6.34e-10	15.6555
FAM163A	-1.2086	5.76077	-12.7593	3.68e-11	6.34e-10	15.655
EIF2AK3	3.04235	7.06954	12.7543	3.71e-11	6.38e-10	15.6478
EDA2R	-1.30086	6.64938	-12.7481	3.74e-11	6.42e-10	15.6388
GREB1L	-1.73191	6.75633	-12.7479	3.74e-11	6.42e-10	15.6385
NR6A1	-1.08733	5.66	-12.7394	3.79e-11	6.48e-10	15.6262
TPO	-1.4452	5.00416	-12.7394	3.79e-11	6.48e-10	15.6261
LINC01314	-1.44858	5.80755	-12.7319	3.83e-11	6.54e-10	15.6153
POU3F1	-1.1541	5.41485	-12.7216	3.89e-11	6.62e-10	15.6004
TREML2	-1.17699	7.03877	-12.7188	3.9e-11	6.63e-10	15.5963
RALA	2.62673	6.60929	12.7177	3.91e-11	6.63e-10	15.5947
STAG2	3.20321	7.30117	12.7085	3.96e-11	6.7e-10	15.5813
ZFAND5	1.91706	7.4127	12.7054	3.98e-11	6.72e-10	15.5768
SEMA6C	-2.10331	7.3494	-12.7043	3.98e-11	6.72e-10	15.5751
CETN1	-1.66999	6.85355	-12.6915	4.06e-11	6.82e-10	15.5565
CSNK1E	-1.76741	8.04521	-12.6899	4.07e-11	6.83e-10	15.5542
G3BP2	1.76366	7.19875	12.6856	4.09e-11	6.86e-10	15.548
CNIH4	2.73991	6.92066	12.6851	4.09e-11	6.86e-10	15.5473
IBTK	1.80957	5.49262	12.6828	4.11e-11	6.87e-10	15.5439
GPR3	-1.21418	6.23056	-12.6787	4.13e-11	6.9e-10	15.538
OR7E12P	-1.60243	7.08237	-12.6751	4.15e-11	6.93e-10	15.5327
CRY1	1.95929	6.44027	12.6655	4.21e-11	7.02e-10	15.5187
HPSE2	-2.02536	5.47946	-12.6589	4.25e-11	7.07e-10	15.509
BTBD1	3.05529	7.86649	12.6543	4.28e-11	7.11e-10	15.5023
TMEM140	-1.34377	6.95131	-12.6508	4.3e-11	7.14e-10	15.4972
PRB3	-2.12129	6.7422	-12.6496	4.31e-11	7.14e-10	15.4955
ROBO1	2.84984	8.05424	12.6448	4.34e-11	7.18e-10	15.4885
RNF138	3.14104	7.05174	12.6384	4.38e-11	7.23e-10	15.4791
SNRPG	3.14899	8.9926	12.628	4.44e-11	7.32e-10	15.4639
TSN	1.91092	7.14178	12.6199	4.49e-11	7.39e-10	15.4521
SELP	-1.4486	7.48788	-12.6184	4.5e-11	7.4e-10	15.4499
KLK6	-1.20295	5.36195	-12.6138	4.53e-11	7.43e-10	15.4432
MPZ	-1.68241	7.02086	-12.6134	4.54e-11	7.43e-10	15.4425
ALAS2	-1.2553	6.22095	-12.6075	4.58e-11	7.48e-10	15.434
HLTF	2.93763	7.60454	12.6018	4.61e-11	7.54e-10	15.4256
RTCA	3.44523	7.40972	12.6004	4.62e-11	7.54e-10	15.4236
LTA	-1.50599	6.18119	-12.5942	4.66e-11	7.6e-10	15.4145
SEC22B	2.64959	7.5371	12.586	4.72e-11	7.68e-10	15.4024
POSTN	3.03652	6.45309	12.5839	4.73e-11	7.69e-10	15.3994
SEC63	1.59777	6.8416	12.5828	4.74e-11	7.7e-10	15.3977
SLC16A1	1.63138	6.31084	12.5794	4.76e-11	7.72e-10	15.3928
ABCD3	3.39931	7.76669	12.579	4.77e-11	7.72e-10	15.3922
A1CF	-2.45921	6.62314	-12.5652	4.86e-11	7.86e-10	15.3719
HNRNPM	1.66661	6.96638	12.5628	4.88e-11	7.88e-10	15.3684
KCNC1	-1.27646	5.73094	-12.5447	5.01e-11	8.08e-10	15.3418
PLA2G2D	-2.32008	7.02575	-12.5429	5.02e-11	8.09e-10	15.3391
MRPL15	2.49541	8.40021	12.533	5.09e-11	8.19e-10	15.3247
WBP5	4.18272	8.21907	12.5214	5.18e-11	8.32e-10	15.3076
TNFRSF13B	-1.78045	7.10451	-12.5152	5.23e-11	8.38e-10	15.2984
KLK10	-1.17834	5.79281	-12.5146	5.23e-11	8.38e-10	15.2975
ABCD1	-1.77692	7.56199	-12.5039	5.31e-11	8.5e-10	15.2817
CDC27	1.46559	7.01698	12.501	5.34e-11	8.52e-10	15.2774
ERGIC2	2.79544	7.32738	12.4994	5.35e-11	8.53e-10	15.2751
CHRNB1	-1.24233	5.28906	-12.4984	5.36e-11	8.53e-10	15.2736
TEX40	-1.57357	7.08853	-12.4919	5.41e-11	8.59e-10	15.264
ARHGEF5	-1.3764	6.75697	-12.4912	5.41e-11	8.59e-10	15.263
ILF2	3.08444	8.71201	12.4899	5.42e-11	8.6e-10	15.2611
ACAP1	-2.19811	6.26926	-12.4816	5.49e-11	8.68e-10	15.2489
THRB	-1.08946	6.38398	-12.4793	5.51e-11	8.7e-10	15.2454
CALU	1.92882	8.73037	12.4785	5.51e-11	8.7e-10	15.2444
IKBKG	-1.50497	8.12348	-12.4766	5.53e-11	8.7e-10	15.2416
C6orf62	2.20551	6.53111	12.4755	5.54e-11	8.7e-10	15.2399
DENR	3.86546	7.79975	12.4661	5.61e-11	8.81e-10	15.2259
ATG3	1.84728	5.80426	12.4622	5.64e-11	8.85e-10	15.2202
FSCN3	-1.41256	6.76617	-12.4574	5.68e-11	8.9e-10	15.2131
NIPSNAP1	-2.26151	7.99289	-12.4522	5.73e-11	8.95e-10	15.2055
TRIM15	-1.02442	5.9786	-12.4429	5.8e-11	9.06e-10	15.1917
SRCAP	-1.09393	6.49518	-12.4419	5.81e-11	9.06e-10	15.1902
ENAH	2.80098	7.42248	12.4231	5.97e-11	9.3e-10	15.1623
KREMEN2	-1.43301	7.14732	-12.4179	6.02e-11	9.36e-10	15.1547
FNDC4	-1.80582	7.50758	-12.394	6.23e-11	9.66e-10	15.1192
ADTRP	-1.71003	5.72607	-12.3892	6.28e-11	9.71e-10	15.1121
HRH2	-1.34352	6.13378	-12.3881	6.29e-11	9.71e-10	15.1104
UBE3A	1.17765	6.29148	12.3861	6.3e-11	9.73e-10	15.1075
ZSCAN32	-1.02629	6.70831	-12.3855	6.31e-11	9.73e-10	15.1065
KLK13	-1.25302	6.28344	-12.3666	6.49e-11	9.98e-10	15.0785
MST1	-2.53828	8.10351	-12.3643	6.51e-11	1e-09	15.0751
NENF	-1.04577	6.85259	-12.3616	6.53e-11	1e-09	15.071
DNASE1	-1.25963	5.85514	-12.3411	6.73e-11	1.03e-09	15.0406
SLC28A1	-1.36248	6.23883	-12.339	6.75e-11	1.03e-09	15.0374
KLRG1	-1.35809	7.2239	-12.3356	6.79e-11	1.04e-09	15.0324
ERCC4	-1.33184	6.60458	-12.3287	6.85e-11	1.05e-09	15.0221
DYNLL1	1.58052	10.2289	12.3157	6.99e-11	1.07e-09	15.0027
NTNG1	-1.48285	6.25585	-12.3114	7.03e-11	1.07e-09	14.9963
IGHMBP2	-1.17633	7.63975	-12.3111	7.03e-11	1.07e-09	14.9958
CTF1	-1.42221	7.40597	-12.3102	7.04e-11	1.07e-09	14.9946
RPS6KB2	-1.14214	7.46769	-12.3054	7.09e-11	1.08e-09	14.9873
CNOT7	2.0474	8.17621	12.2961	7.19e-11	1.09e-09	14.9735
SCFD1	3.35262	7.33819	12.2898	7.26e-11	1.1e-09	14.964
SORBS3	-1.86601	7.62355	-12.2875	7.28e-11	1.1e-09	14.9606
ZNF835	-1.71758	6.49993	-12.2863	7.29e-11	1.1e-09	14.9587
EIF2S1	1.43573	8.38298	12.2819	7.34e-11	1.11e-09	14.9523
MRPL3	3.17711	8.86108	12.2794	7.37e-11	1.11e-09	14.9485
C2orf83	-1.43864	5.2951	-12.278	7.38e-11	1.11e-09	14.9464
GPR27	-1.72801	7.26504	-12.2717	7.45e-11	1.12e-09	14.937
TAZ	-1.3808	7.44607	-12.2708	7.46e-11	1.12e-09	14.9357
NUP54	1.40499	5.74657	12.2701	7.47e-11	1.12e-09	14.9345
METAP2	2.48565	6.54772	12.2694	7.48e-11	1.12e-09	14.9335
TMEM74B	-1.10502	5.85976	-12.2654	7.52e-11	1.13e-09	14.9276
HERC2	1.84848	6.83251	12.2469	7.73e-11	1.15e-09	14.8999
GJB4	-1.95357	6.96056	-12.2469	7.73e-11	1.15e-09	14.8998
CYP11B2	-2.44578	6.74466	-12.2453	7.75e-11	1.15e-09	14.8974
GTF2H5	2.23917	7.57731	12.2425	7.78e-11	1.15e-09	14.8933
AATK	-1.67368	6.95382	-12.238	7.83e-11	1.16e-09	14.8866
PROP1	-1.72627	6.30921	-12.2373	7.84e-11	1.16e-09	14.8855
GPR19	-1.46943	5.94101	-12.237	7.84e-11	1.16e-09	14.8851
MED13	2.12368	7.94787	12.2284	7.94e-11	1.17e-09	14.8721
LOC101929550	-1.21154	6.61893	-12.2262	7.97e-11	1.17e-09	14.8688
RUSC2	-1.41721	7.79632	-12.2228	8.01e-11	1.18e-09	14.8636
CTSW	-1.98392	7.47041	-12.2225	8.01e-11	1.18e-09	14.8633
NXPE4	-1.61188	6.15639	-12.2149	8.1e-11	1.19e-09	14.8519
PBXIP1	-1.29742	7.57241	-12.2095	8.17e-11	1.2e-09	14.8437
ANP32E	3.04423	7.48817	12.2072	8.19e-11	1.2e-09	14.8402
C15orf49	-1.59344	6.48309	-12.2071	8.19e-11	1.2e-09	14.8402
STXBP2	-1.0972	6.32024	-12.2039	8.23e-11	1.2e-09	14.8353
AQP3	-2.32021	6.50939	-12.2022	8.25e-11	1.2e-09	14.8327
GMFB	2.11319	7.03458	12.1687	8.67e-11	1.26e-09	14.7824
VRK3	-1.34932	7.50944	-12.1638	8.73e-11	1.27e-09	14.775
EIF3J	1.96028	6.54881	12.1572	8.82e-11	1.28e-09	14.765
TNPO1	2.0304	8.26862	12.148	8.94e-11	1.3e-09	14.7511
CWF19L1	-1.2438	7.23835	-12.1468	8.96e-11	1.3e-09	14.7493
EVX1	-1.59563	6.66642	-12.1417	9.02e-11	1.3e-09	14.7416
PDIA3	2.31787	9.81239	12.1416	9.03e-11	1.3e-09	14.7415
NUP37	2.07186	7.10843	12.124	9.26e-11	1.33e-09	14.715
SIT1	-1.97576	6.58226	-12.113	9.42e-11	1.35e-09	14.6983
ACTL6A	2.30063	6.49085	12.1114	9.44e-11	1.35e-09	14.6958
ACR	-1.37873	6.87125	-12.1101	9.46e-11	1.35e-09	14.6939
KDM5C	-1.72196	8.11625	-12.1049	9.53e-11	1.36e-09	14.6861
UBE2A	2.16932	7.7452	12.0979	9.63e-11	1.38e-09	14.6755
RWDD1	2.88593	7.63573	12.0947	9.68e-11	1.38e-09	14.6705
UBA3	3.07764	6.83342	12.0886	9.76e-11	1.39e-09	14.6614
CTRL	-1.32052	5.97512	-12.0822	9.86e-11	1.4e-09	14.6517
HTATSF1	1.88603	6.17747	12.0769	9.94e-11	1.41e-09	14.6436
LSM5	1.70913	5.70586	12.0689	1.01e-10	1.43e-09	14.6315
PPP3CA	2.06344	7.59681	12.0686	1.01e-10	1.43e-09	14.631
TBC1D9B	-1.33574	8.30833	-12.0679	1.01e-10	1.43e-09	14.6301
NPEPL1	-1.19397	6.71019	-12.0561	1.02e-10	1.45e-09	14.6121
STRA6	-1.69732	6.6282	-12.0545	1.03e-10	1.45e-09	14.6097
AGL	2.96211	6.99009	12.0503	1.03e-10	1.46e-09	14.6034
SNX7	3.66119	8.10642	12.0261	1.07e-10	1.51e-09	14.5666
ETV4	-1.91572	6.8407	-12.02	1.08e-10	1.52e-09	14.5572
MADCAM1	-1.08346	5.5633	-12.0199	1.08e-10	1.52e-09	14.5571
BTBD3	3.09716	6.81912	12.0173	1.09e-10	1.52e-09	14.5531
YIF1B	-1.33482	6.23827	-12.0071	1.1e-10	1.54e-09	14.5376
ARHGEF28	-1.58723	6.97513	-12.0069	1.1e-10	1.54e-09	14.5373
FIG4	-1.46007	7.48235	-12.0067	1.1e-10	1.54e-09	14.537
OGFR	-1.288	7.09419	-12.0034	1.11e-10	1.54e-09	14.532
SLC8A2	-1.34555	5.88343	-12.0006	1.11e-10	1.55e-09	14.5277
CLCC1	1.41968	6.13189	11.9998	1.11e-10	1.55e-09	14.5266
DYNLT3	3.30728	7.93836	11.993	1.13e-10	1.56e-09	14.5161
CAPZA2	2.80332	7.58387	11.9906	1.13e-10	1.57e-09	14.5126
C7orf43	-1.69077	7.34121	-11.9875	1.13e-10	1.57e-09	14.5078
HDAC2	2.68138	7.91939	11.9856	1.14e-10	1.57e-09	14.5049
FCRL2	-1.8788	5.57691	-11.9846	1.14e-10	1.57e-09	14.5033
DUX1	-1.8911	7.27716	-11.9826	1.14e-10	1.58e-09	14.5003
SPTBN2	-1.18733	5.82249	-11.9755	1.16e-10	1.59e-09	14.4895
PTBP2	3.20297	6.96939	11.9714	1.16e-10	1.6e-09	14.4832
PRSS53	-1.64103	7.27704	-11.9653	1.17e-10	1.61e-09	14.4738
PCDHGA9	-1.04317	6.38549	-11.9616	1.18e-10	1.62e-09	14.4683
SPIB	-1.94814	6.10951	-11.9553	1.19e-10	1.63e-09	14.4586
SARM1	-1.04144	6.22901	-11.9545	1.19e-10	1.63e-09	14.4574
DLEC1	-1.33135	6.62987	-11.9536	1.19e-10	1.63e-09	14.4561
CALM1	-1.52402	7.45453	-11.9493	1.2e-10	1.64e-09	14.4495
CRMP1	-2.0867	7.61559	-11.9439	1.21e-10	1.65e-09	14.4413
FUT7	-1.0361	5.51939	-11.9433	1.21e-10	1.65e-09	14.4403
REG1P	-1.67325	5.58853	-11.9425	1.21e-10	1.65e-09	14.439
ABTB2	-1.20743	6.45723	-11.9382	1.22e-10	1.66e-09	14.4325
DDX18	2.14709	7.50261	11.9376	1.22e-10	1.66e-09	14.4316
RHPN1-AS1	-1.07916	6.78358	-11.9368	1.22e-10	1.66e-09	14.4303
TXN	2.00759	7.60233	11.9331	1.23e-10	1.66e-09	14.4248
MTX2	2.3117	7.08653	11.9319	1.23e-10	1.67e-09	14.4229
TBKBP1	-1.26886	6.431	-11.9314	1.23e-10	1.67e-09	14.4222
EMC7	2.12584	8.20862	11.9143	1.27e-10	1.7e-09	14.3959
ZNF292	2.41272	6.1142	11.9129	1.27e-10	1.71e-09	14.3937
KLC1	1.97477	7.34625	11.908	1.28e-10	1.72e-09	14.3862
KATNA1	1.7468	6.97313	11.9042	1.29e-10	1.73e-09	14.3805
BFAR	2.19572	7.65042	11.9036	1.29e-10	1.73e-09	14.3796
SCAMP2	-1.29074	8.903	-11.9023	1.29e-10	1.73e-09	14.3775
RELB	-1.15003	6.26653	-11.9013	1.29e-10	1.73e-09	14.376
C1orf174	2.02281	7.11838	11.8992	1.3e-10	1.73e-09	14.3727
CES3	-1.07037	6.40904	-11.895	1.3e-10	1.74e-09	14.3663
RMDN1	2.42072	7.07157	11.8919	1.31e-10	1.74e-09	14.3616
PTGER1	-1.30012	7.81322	-11.8839	1.33e-10	1.76e-09	14.3493
KRTAP5-9	-1.27004	5.94455	-11.8795	1.33e-10	1.77e-09	14.3426
HSP90B1	2.16057	7.66889	11.8747	1.34e-10	1.78e-09	14.3352
PLIN1	-1.58106	7.08403	-11.8591	1.38e-10	1.83e-09	14.3112
GDF5	-1.44278	6.97945	-11.8484	1.4e-10	1.85e-09	14.2947
PLEKHG6	-1.55792	6.51464	-11.8453	1.41e-10	1.86e-09	14.2901
ARHGEF16	-1.5608	6.90037	-11.8351	1.43e-10	1.89e-09	14.2743
PLS3	3.96868	9.17	11.8332	1.43e-10	1.89e-09	14.2713
DLL3	-1.10101	5.69066	-11.8236	1.45e-10	1.91e-09	14.2566
ATP2B2	-1.15311	5.52283	-11.8236	1.45e-10	1.91e-09	14.2565
EXOSC10	2.19045	7.66509	11.8184	1.46e-10	1.92e-09	14.2486
SNAPC2	-1.47546	6.87394	-11.8103	1.48e-10	1.95e-09	14.236
BRD8	1.04465	6.29911	11.7987	1.51e-10	1.98e-09	14.2181
CDKL2	-1.32698	5.64127	-11.7847	1.54e-10	2.02e-09	14.1965
C1D	2.31932	6.19582	11.774	1.57e-10	2.05e-09	14.18
RSG1	-1.08419	6.48554	-11.7705	1.57e-10	2.06e-09	14.1746
AZIN1	2.79096	7.95906	11.7688	1.58e-10	2.06e-09	14.172
PTGES2	-1.22724	7.67237	-11.758	1.6e-10	2.09e-09	14.1554
NFU1	2.41869	6.63874	11.7571	1.61e-10	2.09e-09	14.1539
FAM107A	-1.42285	6.29492	-11.7569	1.61e-10	2.09e-09	14.1536
SPRR2B	-1.25195	5.99641	-11.7536	1.61e-10	2.1e-09	14.1485
TRH	-1.13496	5.7081	-11.7503	1.62e-10	2.11e-09	14.1433
HPRT1	2.67739	7.71466	11.7486	1.63e-10	2.11e-09	14.1408
NAAA	-1.34508	6.62325	-11.7469	1.63e-10	2.11e-09	14.1381
LRRC47	2.14225	8.75477	11.744	1.64e-10	2.12e-09	14.1336
ANGPT4	-1.17309	6.57849	-11.74	1.65e-10	2.13e-09	14.1274
TRPM2	-1.24466	6.86722	-11.7371	1.65e-10	2.14e-09	14.123
DPP8	2.52913	7.59485	11.7352	1.66e-10	2.14e-09	14.12
ETF1	2.08541	7.53165	11.7328	1.67e-10	2.15e-09	14.1163
THOC7	3.05932	7.09281	11.7271	1.68e-10	2.16e-09	14.1074
IL19	-1.33808	6.56615	-11.7271	1.68e-10	2.16e-09	14.1074
DEPDC5	-1.06354	6.98618	-11.7082	1.73e-10	2.22e-09	14.078
CD177	-1.32482	7.11646	-11.705	1.74e-10	2.22e-09	14.0731
ARMCX1	2.4008	7.89513	11.7032	1.74e-10	2.23e-09	14.0703
GRK6	-1.14131	7.24006	-11.6992	1.75e-10	2.24e-09	14.0641
CCDC59	2.27756	6.30823	11.6984	1.76e-10	2.24e-09	14.0628
RPF1	3.24792	8.30135	11.6918	1.77e-10	2.26e-09	14.0525
VBP1	3.19539	8.11258	11.6772	1.81e-10	2.31e-09	14.0298
RP11-429B14.4	-1.4288	6.2242	-11.6738	1.82e-10	2.32e-09	14.0246
PSG2	-1.08063	5.1472	-11.6738	1.82e-10	2.32e-09	14.0245
FMO4	-2.14435	7.91667	-11.6705	1.83e-10	2.33e-09	14.0195
CCRN4L	-1.21107	6.27808	-11.6678	1.84e-10	2.33e-09	14.0153
CDC20	2.75518	7.53676	11.6665	1.84e-10	2.34e-09	14.0132
RAP2C	2.01666	6.83606	11.6643	1.85e-10	2.34e-09	14.0099
BCL2L14	-1.35462	6.28543	-11.6528	1.88e-10	2.37e-09	13.9919
HTR6	-1.32591	5.96537	-11.6454	1.9e-10	2.4e-09	13.9803
SLC35A5	2.25081	5.96022	11.6451	1.9e-10	2.4e-09	13.98
ZYX	-1.4951	7.95487	-11.6378	1.93e-10	2.42e-09	13.9686
ITGAV	4.05386	8.3602	11.6346	1.93e-10	2.43e-09	13.9635
TRAF2	-1.17089	7.1701	-11.6307	1.95e-10	2.44e-09	13.9574
ZNHIT6	3.10571	6.86756	11.6247	1.96e-10	2.46e-09	13.948
LRRC40	1.91269	6.74823	11.6201	1.98e-10	2.48e-09	13.9409
DNAAF2	1.47741	5.1006	11.6201	1.98e-10	2.48e-09	13.9409
CYP2A13	-1.51473	5.889	-11.6156	1.99e-10	2.49e-09	13.9339
GPR97	-1.23625	6.25155	-11.6153	1.99e-10	2.49e-09	13.9333
RP11-82L18.2	-1.18131	7.2669	-11.6147	1.99e-10	2.49e-09	13.9325
RNF11	2.87024	8.07476	11.6101	2.01e-10	2.5e-09	13.9252
CHIC2	2.10243	7.33332	11.6071	2.02e-10	2.51e-09	13.9206
LLGL1	-1.52097	7.06527	-11.6003	2.04e-10	2.54e-09	13.9099
BMX	-1.1524	5.50296	-11.5951	2.06e-10	2.56e-09	13.9019
SLC30A1	2.01442	7.81624	11.5945	2.06e-10	2.56e-09	13.9009
TACR2	-1.48229	6.23619	-11.5931	2.06e-10	2.56e-09	13.8987
TCF12	1.72601	6.33981	11.5883	2.08e-10	2.57e-09	13.8911
RELA	-1.02815	7.8048	-11.5879	2.08e-10	2.57e-09	13.8906
PTPN9	-1.48404	7.82891	-11.5819	2.1e-10	2.59e-09	13.8811
GIT1	-1.80144	8.17849	-11.5805	2.1e-10	2.59e-09	13.8789
IGHG1	-1.1018	5.81666	-11.58	2.1e-10	2.59e-09	13.8781
ELSPBP1	-1.03216	5.92966	-11.5768	2.11e-10	2.61e-09	13.8731
SLC29A3	-1.6664	7.85398	-11.5725	2.13e-10	2.62e-09	13.8664
ITPK1	-1.06704	6.77765	-11.5645	2.15e-10	2.65e-09	13.8539
EIF4E	1.90129	5.9425	11.5586	2.17e-10	2.67e-09	13.8447
RNF139	1.99064	7.52904	11.5462	2.22e-10	2.71e-09	13.8252
HSD17B14	-1.66618	7.09591	-11.5441	2.22e-10	2.71e-09	13.8219
MAP4K4	2.69634	7.30738	11.5424	2.23e-10	2.71e-09	13.8191
UCHL3	2.53628	7.09652	11.5423	2.23e-10	2.71e-09	13.8191
SMARCA5	2.09644	6.29381	11.537	2.25e-10	2.73e-09	13.8107
PRAMEF11	-1.37097	6.46563	-11.5309	2.27e-10	2.76e-09	13.8011
DHX40	2.26533	6.87463	11.5306	2.27e-10	2.76e-09	13.8007
BCL7A	-1.31846	6.42175	-11.5282	2.28e-10	2.76e-09	13.7969
SLC30A3	-1.35355	7.98968	-11.5269	2.28e-10	2.76e-09	13.7948
MOB3B	-1.22362	7.45679	-11.5171	2.32e-10	2.8e-09	13.7795
PLEKHA6	-1.39526	6.2268	-11.516	2.32e-10	2.8e-09	13.7778
SHC2	-1.69627	7.2534	-11.5132	2.33e-10	2.81e-09	13.7733
BCL10	2.0038	7.46085	11.5127	2.33e-10	2.81e-09	13.7724
TRA2B	2.45785	7.53324	11.5039	2.36e-10	2.85e-09	13.7587
PGPEP1	-1.59032	6.97998	-11.5013	2.37e-10	2.86e-09	13.7546
SIPA1	-1.37697	6.95872	-11.4985	2.38e-10	2.87e-09	13.7503
TOM1L2	-1.63848	7.79913	-11.4869	2.43e-10	2.92e-09	13.7319
ZFHX2	-1.32096	7.0196	-11.4803	2.45e-10	2.94e-09	13.7215
SPARC	3.9966	10.0621	11.4793	2.46e-10	2.94e-09	13.72
GNG10	3.2039	8.60889	11.4793	2.46e-10	2.94e-09	13.7199
TIAM2	-1.30589	5.93022	-11.4706	2.49e-10	2.98e-09	13.7062
BCKDHA	-1.57444	8.22952	-11.4703	2.49e-10	2.98e-09	13.7058
ARHGEF15	-1.44493	6.71101	-11.4636	2.52e-10	3.01e-09	13.6952
HEATR3	1.3437	5.06185	11.4624	2.52e-10	3.01e-09	13.6933
DUS2	-1.04805	7.28386	-11.4597	2.53e-10	3.02e-09	13.6891
PPP2R3C	2.69394	6.66383	11.4482	2.58e-10	3.07e-09	13.6708
ADRA2B	-1.21649	6.2223	-11.4475	2.58e-10	3.07e-09	13.6697
ALS2CL	-1.93851	7.89011	-11.4449	2.59e-10	3.08e-09	13.6657
DCAF6	1.98808	7.48457	11.4416	2.6e-10	3.09e-09	13.6604
TMED2	2.42174	8.456	11.4402	2.61e-10	3.09e-09	13.6582
KCNMB1	-1.54223	6.62325	-11.431	2.65e-10	3.13e-09	13.6437
RRM2	3.10133	8.07643	11.422	2.68e-10	3.17e-09	13.6294
CHRNA2	-1.14978	6.98107	-11.4208	2.69e-10	3.18e-09	13.6275
DUOX2	-1.17453	5.30197	-11.4171	2.7e-10	3.19e-09	13.6216
NUP153	2.79817	7.34326	11.4072	2.75e-10	3.24e-09	13.6059
NDST2	-1.30101	8.04799	-11.4024	2.77e-10	3.26e-09	13.5984
RNF7	1.7043	7.20236	11.3949	2.8e-10	3.29e-09	13.5865
GNL2	2.43831	6.83723	11.3933	2.81e-10	3.3e-09	13.5839
RCOR1	2.27582	6.44752	11.3761	2.88e-10	3.39e-09	13.5567
CASP3	1.90262	6.09537	11.3674	2.92e-10	3.43e-09	13.5428
MRPL9	1.66805	7.85282	11.3612	2.95e-10	3.45e-09	13.533
MZB1	-2.13989	7.20612	-11.3599	2.96e-10	3.46e-09	13.5309
TIMM17B	-1.22974	8.19642	-11.3568	2.97e-10	3.47e-09	13.526
OR3A3	-1.21206	6.98483	-11.3544	2.98e-10	3.48e-09	13.5221
SSR3	2.47485	6.34855	11.3487	3.01e-10	3.51e-09	13.5132
GTF3C3	2.0037	6.72505	11.3453	3.02e-10	3.52e-09	13.5077
MRPL42	2.32739	7.9395	11.3404	3.05e-10	3.54e-09	13.4999
IFRD1	2.45404	6.31865	11.3403	3.05e-10	3.54e-09	13.4997
MBOAT7	-1.11747	7.62563	-11.3316	3.09e-10	3.59e-09	13.4858
NRL	-1.37632	6.57824	-11.3311	3.09e-10	3.59e-09	13.4852
CAMK1G	-1.07011	6.03355	-11.3197	3.15e-10	3.65e-09	13.467
DOK3	-1.1336	6.59407	-11.3103	3.19e-10	3.7e-09	13.4519
KLK11	-1.30815	6.07108	-11.3068	3.21e-10	3.72e-09	13.4465
SSB	2.24046	7.09672	11.3049	3.22e-10	3.72e-09	13.4434
ZNF12	2.07268	6.66468	11.3033	3.23e-10	3.73e-09	13.4408
SMC4	2.32271	6.84769	11.2978	3.26e-10	3.75e-09	13.432
PDHX	1.93962	6.76351	11.2921	3.28e-10	3.78e-09	13.4229
MFN1	1.44629	6.52093	11.2915	3.29e-10	3.78e-09	13.422
LRPPRC	2.83877	7.79619	11.289	3.3e-10	3.8e-09	13.418
PSMA2	1.60622	7.87229	11.2839	3.33e-10	3.82e-09	13.4098
RRM1	2.56913	7.41464	11.2758	3.37e-10	3.86e-09	13.3968
ATP10D	2.09604	6.93828	11.273	3.38e-10	3.87e-09	13.3924
LTN1	2.1038	7.13076	11.2659	3.42e-10	3.91e-09	13.381
GPR162	-1.3269	5.73672	-11.2594	3.46e-10	3.94e-09	13.3706
SRSF10	2.3373	7.14823	11.2531	3.49e-10	3.98e-09	13.3606
DECR2	-1.80928	8.3368	-11.2527	3.49e-10	3.98e-09	13.36
BTNL8	-1.67589	5.98601	-11.2459	3.53e-10	4.02e-09	13.349
GDF9	-1.21563	6.10627	-11.244	3.54e-10	4.02e-09	13.346
SIGLEC9	-1.31324	6.19453	-11.2419	3.55e-10	4.03e-09	13.3427
FMR1	3.05232	7.2367	11.2366	3.58e-10	4.06e-09	13.3341
SNRPE	2.32907	7.55916	11.2362	3.58e-10	4.06e-09	13.3336
AMT	-1.64562	7.58646	-11.2323	3.61e-10	4.08e-09	13.3272
ACBD4	-2.10073	7.19452	-11.2287	3.63e-10	4.1e-09	13.3215
PSME4	1.62659	6.41008	11.2261	3.64e-10	4.12e-09	13.3173
BTG2	-2.16592	7.74551	-11.2197	3.68e-10	4.15e-09	13.307
CCT2	2.8144	8.52351	11.2182	3.69e-10	4.16e-09	13.3046
PRCC	1.95439	6.12079	11.2102	3.73e-10	4.21e-09	13.2918
TVP23B	3.49595	6.99493	11.2097	3.74e-10	4.21e-09	13.291
INPP5K	-1.18595	7.61673	-11.2083	3.75e-10	4.21e-09	13.2888
LUZP1	-1.30567	8.04076	-11.2077	3.75e-10	4.21e-09	13.2879
RNF167	-1.92295	8.65561	-11.2017	3.78e-10	4.25e-09	13.2782
2023-09-11	1.74501	6.5897	11.1976	3.81e-10	4.27e-09	13.2716
CKS1B	2.1114	8.55539	11.1972	3.81e-10	4.27e-09	13.2709
MOCS3	-1.01966	6.42176	-11.1954	3.82e-10	4.28e-09	13.2681
RWDD3	2.00448	5.80852	11.1869	3.87e-10	4.34e-09	13.2544
CD3E	-2.18024	7.15043	-11.185	3.89e-10	4.34e-09	13.2513
SZRD1	-1.00718	8.31648	-11.1797	3.92e-10	4.38e-09	13.2427
GTF2A2	2.16368	8.04419	11.1777	3.93e-10	4.39e-09	13.2396
EBAG9	1.71645	6.99861	11.1747	3.95e-10	4.4e-09	13.2347
INTS8	2.78282	7.86925	11.1742	3.95e-10	4.4e-09	13.2339
NBAS	1.50631	7.12363	11.1741	3.95e-10	4.4e-09	13.2338
PGC	-1.09529	6.20633	-11.1675	3.99e-10	4.43e-09	13.2231
DEGS1	2.10078	7.87619	11.167	4e-10	4.43e-09	13.2223
PLEKHA5	3.90886	7.55697	11.1661	4e-10	4.43e-09	13.2209
NT5DC3	-1.33905	6.67816	-11.1655	4.01e-10	4.43e-09	13.22
BNIP3L	2.22893	8.01031	11.1653	4.01e-10	4.43e-09	13.2196
PGAP3	-1.66686	7.19866	-11.1652	4.01e-10	4.43e-09	13.2195
SLC12A9	-1.29574	7.63705	-11.1646	4.01e-10	4.44e-09	13.2184
ARMC1	2.99663	6.301	11.1576	4.06e-10	4.47e-09	13.2072
TIMM17A	1.33843	6.14437	11.1574	4.06e-10	4.47e-09	13.2069
HIRA	1.84878	7.00177	11.1485	4.12e-10	4.53e-09	13.1925
NOS1	-1.07797	6.47969	-11.1392	4.18e-10	4.59e-09	13.1776
FKSG49	-1.59753	8.88449	-11.1331	4.22e-10	4.63e-09	13.1678
PITPNM1	-1.26839	6.84422	-11.1299	4.24e-10	4.65e-09	13.1626
TCTN1	-1.31922	7.76469	-11.1265	4.26e-10	4.66e-09	13.157
PRPH	-1.81294	8.01781	-11.1216	4.29e-10	4.7e-09	13.1492
DENND1C	-2.09816	6.78834	-11.1181	4.32e-10	4.72e-09	13.1434
BZW1	2.57283	8.61335	11.1162	4.33e-10	4.73e-09	13.1405
C3orf36	-1.95472	5.93596	-11.1097	4.38e-10	4.77e-09	13.1299
ZC3H15	1.78974	6.46382	11.1094	4.38e-10	4.77e-09	13.1294
EIF5B	1.05765	5.80303	11.1052	4.41e-10	4.8e-09	13.1226
CLSTN2	-1.06402	5.13341	-11.1025	4.43e-10	4.81e-09	13.1183
SLC25A24	3.0723	7.4667	11.1014	4.43e-10	4.81e-09	13.1164
HTR1A	-1.34562	6.17728	-11.1012	4.44e-10	4.81e-09	13.1161
CADM3-AS1	-1.39719	5.83232	-11.1004	4.44e-10	4.81e-09	13.1149
MCFD2	2.16816	6.59584	11.096	4.47e-10	4.83e-09	13.1078
EXTL2	1.99671	8.05853	11.095	4.48e-10	4.84e-09	13.1061
KCNMB2	-1.23318	6.27302	-11.0916	4.5e-10	4.85e-09	13.1007
ANKRD2	-1.35233	5.83026	-11.0853	4.55e-10	4.89e-09	13.0904
PSMD10	2.76962	7.50033	11.0826	4.57e-10	4.91e-09	13.0861
C10orf95	-1.23201	5.44818	-11.0826	4.57e-10	4.91e-09	13.086
KIF5B	1.53381	7.50069	11.0793	4.59e-10	4.92e-09	13.0807
WT1-AS	-1.30806	6.00186	-11.079	4.59e-10	4.92e-09	13.0802
S1PR4	-1.61184	7.19735	-11.0776	4.6e-10	4.93e-09	13.0779
RAMP3	-2.29295	7.3507	-11.071	4.65e-10	4.97e-09	13.0673
RABGAP1	1.66551	6.70774	11.0666	4.68e-10	4.99e-09	13.0602
GBAS	2.52917	7.3402	11.0663	4.69e-10	4.99e-09	13.0597
RECQL	2.72858	6.6884	11.0625	4.72e-10	5.02e-09	13.0536
TCEB1	2.30461	7.2635	11.0598	4.74e-10	5.03e-09	13.0491
GPR15	-1.27821	5.56233	-11.058	4.75e-10	5.04e-09	13.0462
TINAGL1	-1.62043	7.35492	-11.0553	4.77e-10	5.06e-09	13.0419
LYPLA1	2.45789	7.95677	11.0548	4.77e-10	5.06e-09	13.0411
CFP	-1.48758	5.50647	-11.0474	4.83e-10	5.11e-09	13.029
ADAM10	2.38015	6.73373	11.0463	4.84e-10	5.12e-09	13.0272
SGCB	2.04942	6.2534	11.0445	4.85e-10	5.13e-09	13.0242
HELZ	1.64143	7.62781	11.0427	4.87e-10	5.14e-09	13.0214
CLEC1A	-1.45616	6.06401	-11.0413	4.88e-10	5.15e-09	13.0192
SPOCK2	-1.95916	7.53011	-11.0399	4.89e-10	5.15e-09	13.0169
CER1	-1.38811	6.55082	-11.0355	4.92e-10	5.18e-09	13.0097
VPS26A	2.78521	8.00751	11.0339	4.93e-10	5.19e-09	13.007
TNS4	-1.7074	6.87165	-11.0331	4.94e-10	5.2e-09	13.0057
SPN	-1.19381	6.53449	-11.0321	4.95e-10	5.2e-09	13.0042
POMP	2.19828	9.67374	11.0221	5.03e-10	5.27e-09	12.9879
SST	-1.10658	5.00991	-11.0178	5.06e-10	5.31e-09	12.981
PIK3C2A	2.42428	6.5442	11.0166	5.07e-10	5.31e-09	12.979
ASPH	1.73433	6.56016	11.0134	5.1e-10	5.33e-09	12.9738
RHOG	-1.30092	8.66451	-11.0058	5.16e-10	5.39e-09	12.9614
BSPRY	-1.59422	5.62328	-11.0028	5.18e-10	5.41e-09	12.9565
MXD3	-1.44561	7.34694	-10.9972	5.23e-10	5.45e-09	12.9474
CNNM2	-1.26061	6.98142	-10.9927	5.27e-10	5.49e-09	12.94
VCPKMT	1.85042	5.93759	10.9871	5.32e-10	5.53e-09	12.931
GPX2	-1.68673	7.53751	-10.971	5.45e-10	5.66e-09	12.9047
SV2B	-1.0207	5.71431	-10.9678	5.48e-10	5.68e-09	12.8995
NME1	2.16764	9.08648	10.9655	5.5e-10	5.7e-09	12.8958
KLHL25	-1.0588	7.26427	-10.9638	5.52e-10	5.71e-09	12.893
ZNF271	1.95884	6.13951	10.9568	5.58e-10	5.77e-09	12.8815
REN	-1.81104	6.46226	-10.951	5.63e-10	5.82e-09	12.872
PADI3	-1.29535	6.80887	-10.9451	5.68e-10	5.86e-09	12.8624
CSNK1G3	1.80086	6.83875	10.9407	5.72e-10	5.9e-09	12.8553
CDK6	-1.01409	6.11841	-10.9382	5.75e-10	5.91e-09	12.8511
GRIN2A	-1.46583	6.68777	-10.9381	5.75e-10	5.91e-09	12.8509
PEAK1	-1.44543	6.89436	-10.9342	5.78e-10	5.94e-09	12.8447
TYR	-1.34859	6.46986	-10.9314	5.81e-10	5.96e-09	12.84
FAM3C	3.21168	7.15843	10.9274	5.85e-10	5.98e-09	12.8334
PSORS1C2	-1.32121	5.96943	-10.9264	5.86e-10	5.99e-09	12.8318
SMURF2	2.36696	6.27933	10.925	5.87e-10	6e-09	12.8295
WFDC2	-1.59057	6.50718	-10.9213	5.91e-10	6.03e-09	12.8235
CXCR5	-1.00464	5.88974	-10.9199	5.92e-10	6.04e-09	12.8212
FGF4	-1.07604	6.77837	-10.9181	5.94e-10	6.05e-09	12.8182
AC074212.6	-1.12892	5.65019	-10.9094	6.02e-10	6.13e-09	12.8039
RIPK4	-1.86541	7.03044	-10.8979	6.13e-10	6.23e-09	12.7851
TBL1XR1	2.47741	6.39665	10.8962	6.15e-10	6.24e-09	12.7823
OR2C1	-1.29173	6.99642	-10.8957	6.15e-10	6.24e-09	12.7815
NBN	1.8299	6.54137	10.8899	6.21e-10	6.29e-09	12.772
BARD1	2.11763	6.5299	10.8879	6.23e-10	6.3e-09	12.7687
WDR62	-1.28345	7.2799	-10.8863	6.25e-10	6.31e-09	12.7662
UBE2S	2.7034	8.0203	10.8857	6.25e-10	6.32e-09	12.7651
2023-09-15	4.01893	8.60787	10.8791	6.32e-10	6.37e-09	12.7543
OR2S2	-1.22726	6.18125	-10.8761	6.35e-10	6.39e-09	12.7494
IPO13	-1.59321	8.10441	-10.8758	6.35e-10	6.39e-09	12.7488
CHMP5	2.68496	7.57922	10.8714	6.4e-10	6.43e-09	12.7417
EED	1.66149	5.77317	10.8691	6.42e-10	6.45e-09	12.7378
RBM15	2.33325	7.49624	10.8685	6.43e-10	6.45e-09	12.7369
FURIN	-1.81272	7.96241	-10.8649	6.46e-10	6.48e-09	12.7309
KLHL35	-1.05962	6.03873	-10.8625	6.49e-10	6.5e-09	12.7271
PAF1	1.17183	6.51372	10.86	6.52e-10	6.52e-09	12.7229
NANS	2.1582	7.79005	10.8598	6.52e-10	6.52e-09	12.7225
PRLH	-1.22305	5.87203	-10.8561	6.56e-10	6.55e-09	12.7166
PNMA1	2.70686	7.12922	10.8532	6.59e-10	6.57e-09	12.7117
NT5DC2	2.83815	7.33335	10.8514	6.61e-10	6.59e-09	12.7088
GPR137	-1.20922	6.50914	-10.8465	6.66e-10	6.63e-09	12.7007
C1orf115	-2.78411	6.94748	-10.8461	6.66e-10	6.63e-09	12.7001
NPR1	-1.32129	6.36008	-10.8353	6.78e-10	6.74e-09	12.6823
SLC35C1	-1.37933	7.17479	-10.8312	6.82e-10	6.78e-09	12.6755
GAST	-1.28566	6.29725	-10.8311	6.83e-10	6.78e-09	12.6753
ING4	-1.00711	7.49437	-10.8297	6.84e-10	6.78e-09	12.6731
FASTKD3	2.03733	6.46047	10.8282	6.86e-10	6.8e-09	12.6705
PLA1A	-1.25323	5.20745	-10.8185	6.97e-10	6.9e-09	12.6547
NUP85	2.04233	7.69394	10.8163	6.99e-10	6.92e-09	12.651
SRD5A2	-1.65348	6.45144	-10.8106	7.06e-10	6.98e-09	12.6416
CA1	-1.04629	5.76892	-10.8099	7.06e-10	6.98e-09	12.6403
HS1BP3	-1.44894	7.81779	-10.806	7.11e-10	7.02e-09	12.634
STAR	-1.01783	5.17399	-10.8045	7.13e-10	7.03e-09	12.6314
TMPRSS5	-1.08581	7.07896	-10.7954	7.23e-10	7.12e-09	12.6165
FZD9	-1.35342	6.30488	-10.7837	7.37e-10	7.24e-09	12.5972
PDS5A	1.65172	6.33687	10.7726	7.5e-10	7.37e-09	12.5787
RBBP6	1.23727	7.06755	10.7707	7.53e-10	7.38e-09	12.5756
DUSP7	1.14754	6.18229	10.7694	7.54e-10	7.39e-09	12.5736
PSMA7	1.99612	8.27895	10.7575	7.69e-10	7.52e-09	12.5538
CNIH1	2.33627	8.62611	10.7537	7.74e-10	7.56e-09	12.5475
TXNL1	1.73748	9.12102	10.7532	7.74e-10	7.56e-09	12.5467
PDZD7	-1.27613	5.88442	-10.7527	7.75e-10	7.56e-09	12.5459
ZMYM2	1.18907	5.05691	10.7507	7.77e-10	7.58e-09	12.5426
DNAJC10	1.61354	6.14343	10.7417	7.89e-10	7.68e-09	12.5277
SGK2	-1.50698	5.93357	-10.7409	7.9e-10	7.69e-09	12.5263
EFNB3	-1.29365	7.45214	-10.7373	7.94e-10	7.72e-09	12.5204
TAF10	-1.41492	9.3127	-10.7286	8.06e-10	7.82e-09	12.5059
NOL7	1.60439	7.78711	10.7255	8.1e-10	7.84e-09	12.5008
ZNF528	-1.41451	5.65262	-10.7184	8.19e-10	7.92e-09	12.489
MLPH	-1.65354	8.29783	-10.718	8.2e-10	7.92e-09	12.4883
FOLR3	-1.18222	5.96154	-10.7177	8.2e-10	7.92e-09	12.4878
CYP3A7-CYP3AP1	-1.34871	5.06456	-10.7129	8.26e-10	7.97e-09	12.4799
GNA14	-1.65247	6.38323	-10.7039	8.39e-10	8.08e-09	12.465
HSPE1	1.91195	8.19731	10.7012	8.42e-10	8.11e-09	12.4605
MAPKAPK5	1.51777	6.13057	10.6979	8.47e-10	8.15e-09	12.455
FTSJ2	1.62145	7.70564	10.6911	8.56e-10	8.23e-09	12.4437
LOC100506469	-1.06597	6.19067	-10.6903	8.57e-10	8.24e-09	12.4423
THEG	-1.15112	6.89737	-10.6888	8.59e-10	8.25e-09	12.4398
NR0B2	-1.84146	7.06375	-10.6851	8.65e-10	8.29e-09	12.4336
CCT8	1.84567	7.05303	10.6784	8.74e-10	8.38e-09	12.4226
MST1R	-1.34376	6.69176	-10.675	8.79e-10	8.42e-09	12.4169
NRBF2	1.63785	5.43949	10.6713	8.84e-10	8.46e-09	12.4107
CDH18	-1.41671	6.02537	-10.6661	8.92e-10	8.52e-09	12.4021
DDN	-1.31745	6.06642	-10.6639	8.95e-10	8.54e-09	12.3985
SMARCE1	2.08629	8.26627	10.6481	9.18e-10	8.75e-09	12.3721
CARD10	-1.14809	5.94834	-10.6474	9.19e-10	8.76e-09	12.3708
PHOX2A	-1.20055	5.55216	-10.6462	9.21e-10	8.77e-09	12.3688
DICER1	1.18716	6.1826	10.6409	9.29e-10	8.83e-09	12.36
PLEKHO2	-1.03557	8.39899	-10.6289	9.48e-10	8.99e-09	12.34
CLCN3	1.25793	6.27196	10.6279	9.49e-10	8.99e-09	12.3384
IMPA1	2.42914	8.06016	10.6193	9.63e-10	9.11e-09	12.3239
TGM3	-1.17061	6.38275	-10.6162	9.67e-10	9.15e-09	12.3188
OXR1	2.78548	5.86578	10.6141	9.71e-10	9.17e-09	12.3152
TP53TG5	-1.36967	5.53174	-10.614	9.71e-10	9.17e-09	12.3151
GDPD3	-1.41102	7.01472	-10.6116	9.75e-10	9.2e-09	12.3111
PDGFC	3.84666	8.63538	10.6113	9.75e-10	9.2e-09	12.3105
SEC62	2.87936	8.1271	10.607	9.82e-10	9.26e-09	12.3035
CUL3	1.33468	5.61825	10.6062	9.83e-10	9.26e-09	12.3021
FHIT	-1.18561	5.44111	-10.6052	9.85e-10	9.27e-09	12.3004
C1QTNF9B-AS1	-1.14516	5.99351	-10.6045	9.86e-10	9.27e-09	12.2993
DEFA6	-1.07006	6.90971	-10.6045	9.86e-10	9.27e-09	12.2992
GML	-1.50733	5.97202	-10.5995	9.94e-10	9.32e-09	12.2909
SLC9A6	1.84666	7.25913	10.599	9.95e-10	9.32e-09	12.29
TAF2	2.59339	7.62562	10.5986	9.96e-10	9.32e-09	12.2894
TSKS	-1.0721	5.2682	-10.5935	1e-09	9.39e-09	12.2809
UBR7	1.95386	7.16393	10.5894	1.01e-09	9.45e-09	12.274
PAK2	1.05343	5.84008	10.5867	1.02e-09	9.48e-09	12.2694
PDCD5	1.75285	6.97138	10.5864	1.02e-09	9.48e-09	12.269
SMNDC1	2.63653	7.01136	10.5844	1.02e-09	9.5e-09	12.2655
CDC23	1.87246	6.43828	10.5821	1.02e-09	9.53e-09	12.2618
PDIA6	2.21199	9.47913	10.5727	1.04e-09	9.65e-09	12.246
PIK3R5	-1.07314	7.12275	-10.5725	1.04e-09	9.65e-09	12.2456
TMEM161A	-1.38838	8.64386	-10.5719	1.04e-09	9.65e-09	12.2446
CALCOCO1	-1.30847	7.68465	-10.5705	1.04e-09	9.67e-09	12.2424
PAPOLA	2.1826	6.5553	10.5597	1.06e-09	9.83e-09	12.2241
MED17	2.22386	6.85598	10.5595	1.06e-09	9.83e-09	12.2239
SPOP	1.3826	7.9008	10.5487	1.08e-09	9.99e-09	12.2057
DNAJA3	-1.25892	8.50648	-10.5463	1.08e-09	1e-08	12.2017
FLJ22184	-1.78961	6.97062	-10.545	1.09e-09	1e-08	12.1995
MEAF6	1.9412	7.4122	10.5433	1.09e-09	1.01e-08	12.1966
IL17RA	-1.35958	6.77658	-10.5384	1.1e-09	1.01e-08	12.1884
AQP2	-2.26637	7.90885	-10.5372	1.1e-09	1.01e-08	12.1864
BPIFA1	-1.15351	5.86438	-10.5273	1.12e-09	1.03e-08	12.1698
ARF4	2.73667	9.83013	10.526	1.12e-09	1.03e-08	12.1676
RIC3	-1.1027	5.57234	-10.5249	1.12e-09	1.03e-08	12.1657
ACTL6B	-1.09223	5.37148	-10.5249	1.12e-09	1.03e-08	12.1657
FAM83E	-1.00368	5.25112	-10.5213	1.13e-09	1.04e-08	12.1597
AASDHPPT	2.26019	6.62086	10.4994	1.17e-09	1.07e-08	12.1228
MAPK8IP2	-1.30619	5.84759	-10.487	1.2e-09	1.09e-08	12.1018
HOXA3	-1.09101	6.00121	-10.4862	1.2e-09	1.09e-08	12.1006
BAG2	2.71367	6.30274	10.4814	1.21e-09	1.1e-08	12.0925
GDF2	-1.00461	6.2782	-10.4796	1.21e-09	1.1e-08	12.0894
TUBA1B	1.70715	12.124	10.4738	1.22e-09	1.11e-08	12.0796
CIC	-1.70586	7.85763	-10.4694	1.23e-09	1.12e-08	12.0723
GCN1L1	1.47197	7.73263	10.4691	1.23e-09	1.12e-08	12.0717
OCEL1	-1.46425	7.04689	-10.4671	1.24e-09	1.12e-08	12.0684
MYO9A	-1.1968	7.65425	-10.467	1.24e-09	1.12e-08	12.0681
SLC6A4	-1.10708	6.17678	-10.4655	1.24e-09	1.12e-08	12.0657
C1orf27	1.98552	6.41405	10.4639	1.24e-09	1.13e-08	12.063
MRPL22	1.8975	7.30225	10.4555	1.26e-09	1.14e-08	12.0488
TMPRSS4	-1.41731	6.0274	-10.454	1.26e-09	1.14e-08	12.0462
RHOF	-1.58595	6.81469	-10.4506	1.27e-09	1.15e-08	12.0405
GSPT1	1.12317	6.43137	10.4361	1.3e-09	1.18e-08	12.0159
NARFL	-1.16232	7.37782	-10.4272	1.32e-09	1.19e-08	12.0008
TMEM45A	3.75193	8.08286	10.4244	1.33e-09	1.2e-08	11.9961
TPMT	-1.06725	7.02544	-10.422	1.33e-09	1.2e-08	11.992
NSL1	1.23112	5.84318	10.42	1.34e-09	1.2e-08	11.9887
NOD1	-1.58041	8.14437	-10.4192	1.34e-09	1.2e-08	11.9874
RDX	1.83511	6.60229	10.4172	1.34e-09	1.21e-08	11.984
SLC8B1	-1.16596	7.40268	-10.4171	1.34e-09	1.21e-08	11.9838
TCP10L	-1.1638	5.97504	-10.4161	1.34e-09	1.21e-08	11.9821
SIGIRR	-2.23437	6.82457	-10.4159	1.35e-09	1.21e-08	11.9817
TOP2A	3.33759	7.36636	10.4049	1.37e-09	1.23e-08	11.963
NAA60	-1.21293	8.37428	-10.4043	1.37e-09	1.23e-08	11.962
AURKC	-1.14296	6.20763	-10.3986	1.38e-09	1.24e-08	11.9525
KANSL3	-1.45797	6.98247	-10.3961	1.39e-09	1.24e-08	11.9481
CCDC71	-1.30619	6.5649	-10.392	1.4e-09	1.25e-08	11.9412
MCM6	2.85065	8.79308	10.392	1.4e-09	1.25e-08	11.9411
PDYN	-1.09125	5.2583	-10.3901	1.4e-09	1.25e-08	11.938
RFC4	2.20701	7.46149	10.3878	1.41e-09	1.25e-08	11.9341
FNDC8	-1.19552	5.68299	-10.3877	1.41e-09	1.25e-08	11.9339
C4orf27	2.65066	7.78531	10.3854	1.41e-09	1.26e-08	11.9299
ENY2	2.53125	8.9761	10.3848	1.42e-09	1.26e-08	11.929
OR1A1	-1.17251	5.54196	-10.3823	1.42e-09	1.26e-08	11.9247
KIF18B	1.66151	7.3398	10.3791	1.43e-09	1.27e-08	11.9193
HCFC2	1.31813	6.11554	10.3749	1.44e-09	1.27e-08	11.9121
ATF2	1.56421	5.92638	10.3709	1.45e-09	1.28e-08	11.9054
NXPH4	-1.42809	6.43595	-10.3672	1.46e-09	1.29e-08	11.899
CNTFR	-1.10918	6.78722	-10.3663	1.46e-09	1.29e-08	11.8975
CELA3B	-1.05972	6.44134	-10.359	1.48e-09	1.3e-08	11.8851
COL3A1	5.49383	10.2648	10.358	1.48e-09	1.3e-08	11.8834
PPP1R17	-1.0703	5.48189	-10.355	1.49e-09	1.31e-08	11.8783
DHX29	2.35433	6.58239	10.3549	1.49e-09	1.31e-08	11.8782
GCHFR	-2.6169	7.0736	-10.3489	1.5e-09	1.32e-08	11.868
CSGALNACT2	2.23368	6.57516	10.3445	1.51e-09	1.33e-08	11.8604
SOD3	-2.00264	7.66103	-10.3435	1.52e-09	1.33e-08	11.8588
RORC	-2.15594	7.2677	-10.3427	1.52e-09	1.33e-08	11.8574
CRYBB3	-1.05657	6.15089	-10.3358	1.54e-09	1.35e-08	11.8457
BPY2	-1.48676	5.36047	-10.3312	1.55e-09	1.35e-08	11.8378
TGM2	-1.3317	6.64465	-10.3241	1.57e-09	1.37e-08	11.8258
KCNMB4	-1.1172	6.68276	-10.3228	1.57e-09	1.37e-08	11.8235
RHOD	-1.6896	8.07033	-10.322	1.57e-09	1.37e-08	11.822
F11	-1.20943	6.14869	-10.3208	1.58e-09	1.37e-08	11.82
ARRB2	-1.53965	7.34545	-10.3203	1.58e-09	1.37e-08	11.8192
MROH7	-1.02847	5.99779	-10.3178	1.58e-09	1.38e-08	11.815
LRRC36	-1.07991	6.84068	-10.3131	1.6e-09	1.39e-08	11.8069
SCN1B	-1.26138	6.4314	-10.313	1.6e-09	1.39e-08	11.8067
ATP2B1	2.60122	6.47777	10.3114	1.6e-09	1.39e-08	11.8041
SLC25A46	1.84424	6.92476	10.3103	1.6e-09	1.39e-08	11.8022
ATF6B	-1.23763	6.34048	-10.3045	1.62e-09	1.4e-08	11.7923
BCL7C	-1.23358	8.14063	-10.2966	1.64e-09	1.42e-08	11.7788
COX11	1.27914	5.85677	10.2827	1.68e-09	1.45e-08	11.755
TFAP4	-1.96886	7.35117	-10.2788	1.69e-09	1.46e-08	11.7483
IKBKAP	1.37189	6.02263	10.2761	1.7e-09	1.47e-08	11.7437
PIK3CA	2.55901	6.60191	10.2754	1.7e-09	1.47e-08	11.7425
DBH	-1.08311	5.216	-10.2719	1.71e-09	1.47e-08	11.7366
GALR3	-1.45337	7.56938	-10.2684	1.72e-09	1.48e-08	11.7305
SCAF8	2.81465	6.80456	10.2669	1.72e-09	1.49e-08	11.7281
RCVRN	-1.52644	6.28337	-10.2653	1.73e-09	1.49e-08	11.7253
GALNT1	2.22375	7.69046	10.2625	1.74e-09	1.49e-08	11.7204
C6orf211	2.74806	6.00278	10.2585	1.75e-09	1.5e-08	11.7136
MOGAT2	-1.25907	5.80028	-10.2564	1.75e-09	1.51e-08	11.7099
GINS1	2.32009	6.74283	10.2314	1.83e-09	1.57e-08	11.6671
SEMA4G	-1.18198	5.99228	-10.2263	1.84e-09	1.58e-08	11.6584
TSR1	1.41747	6.77459	10.2259	1.85e-09	1.58e-08	11.6576
NOX5	-1.9523	6.78148	-10.2206	1.86e-09	1.59e-08	11.6485
TAOK3	1.133	6.03618	10.2205	1.86e-09	1.59e-08	11.6485
NTSR2	-1.23336	5.30408	-10.2167	1.87e-09	1.6e-08	11.642
MMADHC	2.68249	9.17627	10.2129	1.89e-09	1.61e-08	11.6354
NMT1	1.02497	6.70262	10.2081	1.9e-09	1.62e-08	11.627
GSTK1	-1.73574	8.90796	-10.2074	1.9e-09	1.62e-08	11.6259
UNC93B1	-1.96476	7.72283	-10.2062	1.91e-09	1.62e-08	11.6238
RTF1	1.20454	6.70758	10.204	1.92e-09	1.63e-08	11.62
EIF3M	2.01001	7.20797	10.2024	1.92e-09	1.63e-08	11.6173
SSBP1	1.82664	7.04158	10.2012	1.92e-09	1.63e-08	11.6152
E2F2	-1.02183	5.68647	-10.2008	1.93e-09	1.63e-08	11.6146
PAIP1	1.89516	6.89721	10.2003	1.93e-09	1.63e-08	11.6137
ESRRA	-1.42657	7.35504	-10.1976	1.94e-09	1.64e-08	11.6091
EPS8	3.07283	7.59143	10.1975	1.94e-09	1.64e-08	11.6089
PPIL6	-1.52408	6.00555	-10.1846	1.98e-09	1.67e-08	11.5867
OBP2A	-1.07564	6.84737	-10.1827	1.99e-09	1.67e-08	11.5835
JMJD6	1.12935	6.87387	10.1786	2e-09	1.68e-08	11.5763
CYP17A1	-2.61646	6.93024	-10.1699	2.03e-09	1.71e-08	11.5614
SSUH2	-1.43009	6.98888	-10.1695	2.03e-09	1.71e-08	11.5607
TMF1	1.2034	6.37719	10.1532	2.09e-09	1.75e-08	11.5327
TBC1D22A	-1.096	7.39368	-10.1517	2.09e-09	1.76e-08	11.53
PRKCZ	-1.6713	6.36004	-10.1492	2.1e-09	1.76e-08	11.5257
PYHIN1	-1.11828	4.98268	-10.146	2.11e-09	1.77e-08	11.5202
CDC123	1.50986	8.47725	10.1389	2.14e-09	1.79e-08	11.5079
HNRNPD	2.09693	7.76008	10.1375	2.14e-09	1.79e-08	11.5055
TNFAIP2	-1.5822	7.41636	-10.1352	2.15e-09	1.8e-08	11.5016
ICE1	2.46589	7.33421	10.1344	2.15e-09	1.8e-08	11.5002
NPAP1	-1.14172	5.64783	-10.1278	2.18e-09	1.82e-08	11.4888
PSMA3	3.47191	8.28196	10.1205	2.2e-09	1.84e-08	11.4762
ADAM30	-1.31819	6.01165	-10.1199	2.21e-09	1.84e-08	11.4751
TCERG1	3.49657	7.2477	10.1198	2.21e-09	1.84e-08	11.4749
HNF1B	-1.80503	7.06485	-10.1173	2.22e-09	1.85e-08	11.4706
HMGXB3	-1.72995	8.20454	-10.1125	2.23e-09	1.86e-08	11.4623
STARD5	-1.46733	6.82209	-10.1043	2.27e-09	1.88e-08	11.4481
LILRB1	-1.44185	7.54507	-10.1038	2.27e-09	1.88e-08	11.4472
DPM1	2.93573	8.07149	10.1035	2.27e-09	1.88e-08	11.4466
STRAP	2.38556	9.5167	10.0994	2.28e-09	1.9e-08	11.4396
ATP6AP2	1.92785	7.5508	10.0907	2.32e-09	1.92e-08	11.4246
ERI2	1.67859	5.92875	10.0907	2.32e-09	1.92e-08	11.4245
RAB14	1.14519	6.56607	10.0903	2.32e-09	1.92e-08	11.4238
CPSF1	-1.11237	6.28909	-10.0901	2.32e-09	1.92e-08	11.4234
WAPAL	1.5849	6.11837	10.088	2.33e-09	1.92e-08	11.4199
SAE1	1.72596	7.80412	10.0848	2.34e-09	1.93e-08	11.4143
PPP2R5C	1.43755	6.41892	10.077	2.37e-09	1.96e-08	11.4007
CYP2D6	-1.12959	6.7145	-10.0749	2.38e-09	1.96e-08	11.3972
GCK	-1.5054	6.06339	-10.0744	2.38e-09	1.96e-08	11.3963
RABL3	-1.13231	5.82627	-10.0651	2.42e-09	1.99e-08	11.3801
C17orf53	-1.29649	6.34568	-10.0633	2.43e-09	2e-08	11.377
CCNC	3.05719	7.97076	10.062	2.43e-09	2e-08	11.3748
CIDEA	-1.18435	6.31247	-10.0613	2.44e-09	2e-08	11.3735
PGM5	-1.26279	6.54773	-10.0583	2.45e-09	2.01e-08	11.3683
C5orf22	2.38782	7.33936	10.0575	2.45e-09	2.01e-08	11.3669
H2AFZ	3.11066	10.1673	10.0555	2.46e-09	2.01e-08	11.3634
TSSK2	-1.08438	6.20636	-10.0554	2.46e-09	2.01e-08	11.3632
RNF6	1.14679	5.04211	10.0553	2.46e-09	2.01e-08	11.3631
NOS1AP	-1.66568	7.28205	-10.0551	2.46e-09	2.01e-08	11.3628
SUCLA2	2.59026	6.15644	10.0469	2.5e-09	2.04e-08	11.3485
SSTR3	-1.23802	7.08924	-10.0466	2.5e-09	2.04e-08	11.3479
NHLH1	-1.79244	7.30601	-10.0449	2.51e-09	2.04e-08	11.3451
EGFL7	-1.67917	7.54883	-10.0441	2.51e-09	2.04e-08	11.3437
FIP1L1	2.0202	6.43679	10.0372	2.54e-09	2.07e-08	11.3316
CCDC7	-1.28737	6.32581	-10.0362	2.54e-09	2.07e-08	11.3299
ZSWIM1	-1.262	6.31701	-10.0298	2.57e-09	2.09e-08	11.3188
ARID3B	-1.68601	7.21572	-10.0289	2.58e-09	2.09e-08	11.3173
WWTR1	1.23589	7.07713	10.028	2.58e-09	2.09e-08	11.3157
GPR31	-1.21399	6.11223	-10.0241	2.6e-09	2.11e-08	11.3089
DIMT1	1.11876	6.49156	10.0175	2.63e-09	2.13e-08	11.2974
PSG9	-1.05738	6.18413	-10.0165	2.63e-09	2.13e-08	11.2957
IDO1	-1.53593	7.04955	-10.0159	2.63e-09	2.13e-08	11.2945
NR3C1	2.17701	7.68523	10.0132	2.65e-09	2.14e-08	11.2898
SRSF3	2.42078	8.33922	10.0061	2.68e-09	2.16e-08	11.2775
FUT6	-1.84813	6.45033	-10.0013	2.7e-09	2.18e-08	11.2691
RAB2A	1.50493	7.25092	10.0002	2.7e-09	2.18e-08	11.2673
PUM1	1.66725	8.46975	9.99971	2.71e-09	2.18e-08	11.2664
PHF3	1.02683	5.38045	9.99339	2.74e-09	2.2e-08	11.2554
HSPA4	1.52054	6.58596	9.98934	2.75e-09	2.22e-08	11.2483
FAM53B	-1.4047	7.02757	-9.9873	2.76e-09	2.22e-08	11.2447
CBX7	-1.77125	7.12342	-9.98246	2.79e-09	2.24e-08	11.2363
EHD2	-1.36761	7.88727	-9.98176	2.79e-09	2.24e-08	11.2351
BSN	-1.53119	5.65879	-9.97343	2.83e-09	2.27e-08	11.2205
CXCR3	-1.07254	5.68099	-9.97172	2.84e-09	2.27e-08	11.2175
KLK8	-1.15048	5.86936	-9.96667	2.86e-09	2.29e-08	11.2087
EFR3A	2.72816	8.06334	9.96002	2.9e-09	2.31e-08	11.1971
GTF2B	1.95525	7.66579	9.95953	2.9e-09	2.31e-08	11.1962
SUV420H1	2.28636	7.08773	9.95837	2.9e-09	2.32e-08	11.1942
IQCA1	-1.02784	5.49167	-9.95811	2.91e-09	2.32e-08	11.1937
PDE2A	-1.16993	6.8899	-9.95775	2.91e-09	2.32e-08	11.1931
ZNF467	-1.20677	5.95499	-9.95591	2.92e-09	2.32e-08	11.1899
INHA	-1.03991	5.25915	-9.95375	2.93e-09	2.33e-08	11.1861
CYCS	2.53341	10.0065	9.95	2.95e-09	2.34e-08	11.1796
ZNF84	1.80095	6.6394	9.94761	2.96e-09	2.35e-08	11.1754
A4GALT	-1.11839	5.85378	-9.94695	2.96e-09	2.35e-08	11.1742
TRAPPC10	1.8728	6.49372	9.94487	2.97e-09	2.36e-08	11.1706
NDUFA5	1.51928	5.31726	9.93946	3e-09	2.38e-08	11.1611
SLC33A1	1.84916	5.83033	9.93686	3.01e-09	2.38e-08	11.1566
RTEL1	-1.27895	7.29495	-9.93365	3.03e-09	2.4e-08	11.1509
DYNC1LI1	2.03345	6.18859	9.93232	3.04e-09	2.4e-08	11.1486
WSB2	2.62735	8.13184	9.92287	3.09e-09	2.44e-08	11.1321
MNS1	1.77637	5.84211	9.92149	3.09e-09	2.44e-08	11.1296
PSMD7	1.94469	7.9247	9.91902	3.11e-09	2.45e-08	11.1253
ECRP	-1.23538	6.79333	-9.91896	3.11e-09	2.45e-08	11.1252
FAM193B	-1.16947	8.02294	-9.91786	3.11e-09	2.45e-08	11.1233
KIF21B	-1.47835	6.65877	-9.91541	3.13e-09	2.46e-08	11.119
HCFC1	-1.06576	7.56102	-9.90844	3.16e-09	2.48e-08	11.1067
CASR	-1.50928	5.82853	-9.90809	3.17e-09	2.48e-08	11.1061
SLIRP	3.08289	8.62378	9.90558	3.18e-09	2.49e-08	11.1017
AAAS	-1.35341	7.80463	-9.90482	3.18e-09	2.49e-08	11.1004
TTC38	-1.21782	6.87418	-9.90303	3.19e-09	2.5e-08	11.0973
NAE1	2.59152	7.72293	9.90082	3.2e-09	2.51e-08	11.0934
SPINK4	-1.4872	6.34798	-9.89704	3.23e-09	2.52e-08	11.0867
GRAP2	-1.34775	6.0207	-9.89288	3.25e-09	2.54e-08	11.0794
VCAN	4.00252	7.83955	9.8922	3.25e-09	2.54e-08	11.0782
ZNF550	-1.0468	5.37795	-9.89094	3.26e-09	2.54e-08	11.076
TEX13B	-1.28593	6.27291	-9.89	3.26e-09	2.55e-08	11.0744
LIM2	-1.10247	6.16501	-9.88626	3.29e-09	2.56e-08	11.0678
VNN3	-1.19056	5.96533	-9.88446	3.3e-09	2.57e-08	11.0646
TRIM37	1.46627	7.87686	9.88082	3.32e-09	2.58e-08	11.0582
TRMT2A	-1.24432	7.72354	-9.87628	3.34e-09	2.6e-08	11.0503
NRD1	1.72576	8.39252	9.87368	3.36e-09	2.61e-08	11.0457
C11orf21	-1.3777	6.59365	-9.87061	3.38e-09	2.62e-08	11.0403
RGS6	-1.04412	6.01658	-9.87004	3.38e-09	2.62e-08	11.0393
DCAF11	-1.54039	7.43765	-9.86974	3.38e-09	2.62e-08	11.0388
UBE2O	-1.16996	7.49106	-9.85848	3.45e-09	2.67e-08	11.0189
GOLGA5	2.32629	7.3967	9.857	3.46e-09	2.67e-08	11.0163
NOL11	2.3682	8.00986	9.85492	3.47e-09	2.68e-08	11.0127
PKD2	2.00605	7.24313	9.84956	3.5e-09	2.71e-08	11.0032
REG1A	-1.05937	6.20815	-9.84583	3.52e-09	2.72e-08	10.9967
DDX31	-1.20238	8.0192	-9.8445	3.53e-09	2.72e-08	10.9943
LINC00950	-1.40886	6.34411	-9.84225	3.54e-09	2.73e-08	10.9903
ABCC2	-1.12067	5.37959	-9.8418	3.55e-09	2.73e-08	10.9896
P2RY4	-1.05936	5.49011	-9.83985	3.56e-09	2.74e-08	10.9861
SNW1	2.25154	7.68492	9.83958	3.56e-09	2.74e-08	10.9856
ITGB1BP1	1.76824	7.31774	9.83621	3.58e-09	2.75e-08	10.9797
TMEM87A	1.85744	7.89371	9.83533	3.59e-09	2.76e-08	10.9782
CLEC4M	-1.95861	5.28609	-9.82973	3.62e-09	2.78e-08	10.9683
PAX8	-1.28245	6.27798	-9.82951	3.62e-09	2.78e-08	10.9679
HEYL	-1.19894	6.5132	-9.82485	3.65e-09	2.8e-08	10.9597
EIF4G3	2.00394	7.16585	9.82315	3.66e-09	2.8e-08	10.9567
CA6	-1.17505	5.79381	-9.82299	3.66e-09	2.8e-08	10.9564
FBXO31	-1.09687	6.38757	-9.82215	3.67e-09	2.81e-08	10.9549
COL4A1	2.47429	9.19552	9.81777	3.7e-09	2.82e-08	10.9472
C21orf59	1.49134	7.3613	9.81469	3.72e-09	2.83e-08	10.9417
SOBP	2.44619	6.99594	9.80847	3.76e-09	2.86e-08	10.9308
PRORY	-1.29047	6.1968	-9.80684	3.77e-09	2.87e-08	10.9279
DAZAP1	1.89116	6.31031	9.80588	3.77e-09	2.87e-08	10.9262
ANKRD17	1.76363	7.31134	9.80143	3.8e-09	2.89e-08	10.9183
MYO1C	-1.27045	8.9932	-9.79507	3.84e-09	2.92e-08	10.9071
MGA	1.29407	6.36084	9.7917	3.87e-09	2.93e-08	10.9011
DMBT1	-1.16988	7.1334	-9.79141	3.87e-09	2.93e-08	10.9006
SSTR4	-1.3666	6.13864	-9.78427	3.92e-09	2.97e-08	10.888
STATH	-1.19916	4.46665	-9.78261	3.93e-09	2.97e-08	10.885
PSMD4	1.29749	8.4468	9.77978	3.95e-09	2.99e-08	10.88
NOC3L	2.35708	6.47104	9.77675	3.97e-09	3e-08	10.8746
HS2ST1	1.91628	6.34562	9.77651	3.97e-09	3e-08	10.8742
ABHD4	-1.35516	8.38051	-9.77313	3.99e-09	3.01e-08	10.8682
LOC100507388	-1.21362	5.92352	-9.77184	4e-09	3.02e-08	10.8659
KIAA0101	1.90361	7.31599	9.77175	4e-09	3.02e-08	10.8658
GPR143	-1.06716	5.38814	-9.76149	4.07e-09	3.07e-08	10.8476
ALG5	1.75322	8.16432	9.75329	4.13e-09	3.11e-08	10.8331
RNASEH1	1.23248	7.60421	9.75263	4.14e-09	3.11e-08	10.8319
SPHK2	-1.23574	6.33527	-9.75204	4.14e-09	3.11e-08	10.8309
ACKR3	3.26718	6.76714	9.75119	4.15e-09	3.11e-08	10.8294
COPS2	1.81565	6.65794	9.74642	4.18e-09	3.14e-08	10.8209
HTR1B	-1.58496	6.71166	-9.74508	4.19e-09	3.14e-08	10.8185
NGRN	2.14176	8.78016	9.73816	4.24e-09	3.17e-08	10.8062
SIX3	-1.29565	5.37429	-9.73583	4.26e-09	3.18e-08	10.8021
ATP1B2	-1.58213	6.54061	-9.73408	4.27e-09	3.19e-08	10.799
MMP24-AS1	-1.26413	7.05437	-9.7323	4.29e-09	3.2e-08	10.7958
DENND6B	-1.42174	7.34809	-9.7316	4.29e-09	3.2e-08	10.7946
CHP2	-1.00983	5.83554	-9.72535	4.34e-09	3.23e-08	10.7835
SAP30BP	1.36503	6.62534	9.72465	4.34e-09	3.23e-08	10.7822
GPX7	2.3478	7.75177	9.72247	4.36e-09	3.24e-08	10.7784
CTDSP1	-1.74702	8.56759	-9.72236	4.36e-09	3.24e-08	10.7782
OLA1	2.59054	8.52486	9.71826	4.39e-09	3.26e-08	10.7709
FOXRED2	-1.39906	6.13658	-9.71716	4.4e-09	3.27e-08	10.7689
OTC	-1.49707	5.03577	-9.71467	4.42e-09	3.28e-08	10.7645
ARCN1	2.4118	8.68387	9.71372	4.43e-09	3.28e-08	10.7628
PSMD2	1.53479	9.28382	9.71328	4.43e-09	3.28e-08	10.762
RANBP6	2.29313	6.6059	9.71124	4.45e-09	3.29e-08	10.7584
SS18L1	1.81075	7.14616	9.70942	4.46e-09	3.3e-08	10.7552
MPP1	-1.22824	8.18418	-9.70845	4.47e-09	3.3e-08	10.7534
TUBB	1.44696	10.7486	9.70845	4.47e-09	3.3e-08	10.7534
GGTLC1	-2.06011	6.84921	-9.70796	4.47e-09	3.3e-08	10.7526
MRFAP1L1	1.72495	7.91362	9.70737	4.48e-09	3.3e-08	10.7515
CRYBB1	-1.44206	6.4157	-9.70235	4.51e-09	3.33e-08	10.7426
TOR1B	1.46783	7.19239	9.69957	4.54e-09	3.34e-08	10.7376
ASIP	-1.04058	5.34712	-9.69956	4.54e-09	3.34e-08	10.7376
ZNF672	-1.31911	7.65554	-9.69925	4.54e-09	3.34e-08	10.7371
DLD	2.63483	7.58684	9.69577	4.57e-09	3.36e-08	10.7309
NUP155	2.14127	6.75776	9.69562	4.57e-09	3.36e-08	10.7306
PSMD6	1.94845	8.58875	9.69179	4.6e-09	3.38e-08	10.7238
SIRT6	-1.07808	7.52388	-9.68475	4.66e-09	3.42e-08	10.7112
ATAT1	-1.62429	7.17735	-9.68086	4.69e-09	3.44e-08	10.7043
HSPA14	1.88255	6.5021	9.68079	4.69e-09	3.44e-08	10.7042
CHRM2	-1.61459	5.92797	-9.6806	4.69e-09	3.44e-08	10.7038
MINPP1	1.37937	6.10529	9.67561	4.73e-09	3.46e-08	10.695
SCN3B	-1.20264	5.58734	-9.67169	4.76e-09	3.48e-08	10.688
CLDN9	-1.05143	6.24828	-9.66799	4.79e-09	3.5e-08	10.6814
MKL2	2.1245	7.28832	9.66583	4.81e-09	3.51e-08	10.6775
KLHL2	2.34328	6.38254	9.65884	4.87e-09	3.55e-08	10.665
CBX3	3.41577	8.2231	9.65446	4.91e-09	3.58e-08	10.6572
INTS12	1.39346	6.06367	9.65265	4.92e-09	3.58e-08	10.654
ACTR1B	-1.24843	8.2659	-9.65115	4.94e-09	3.59e-08	10.6513
SGSM2	-1.04714	7.66215	-9.64887	4.96e-09	3.6e-08	10.6472
ZC3H14	1.30496	7.09722	9.64801	4.96e-09	3.6e-08	10.6457
STK11	-1.09481	7.51439	-9.64716	4.97e-09	3.61e-08	10.6442
FAM179B	1.53915	6.24751	9.64597	4.98e-09	3.61e-08	10.642
TMEM131	2.88911	7.76124	9.63693	5.06e-09	3.66e-08	10.6259
E2F3	1.50249	6.87025	9.63467	5.08e-09	3.68e-08	10.6219
YTHDC1	1.84816	6.25234	9.63182	5.11e-09	3.69e-08	10.6168
CCDC90B	2.04781	7.1851	9.62918	5.13e-09	3.71e-08	10.612
MYBPH	-1.14907	6.31878	-9.62768	5.14e-09	3.71e-08	10.6094
CTSG	-1.10203	6.15161	-9.62413	5.17e-09	3.74e-08	10.603
SYNCRIP	2.28137	7.41607	9.62159	5.2e-09	3.75e-08	10.5985
UFSP2	1.44921	6.84102	9.61846	5.23e-09	3.76e-08	10.5928
CGRRF1	1.45797	6.08489	9.61815	5.23e-09	3.76e-08	10.5923
TSPAN1	-2.41301	7.34132	-9.61226	5.28e-09	3.8e-08	10.5818
TRIM21	-1.04365	7.40012	-9.61056	5.3e-09	3.8e-08	10.5787
WDYHV1	1.66384	6.44459	9.61045	5.3e-09	3.8e-08	10.5785
TCF4	2.29804	7.45444	9.61019	5.3e-09	3.8e-08	10.578
CMPK1	2.587	8.13215	9.60999	5.3e-09	3.8e-08	10.5777
DERL1	2.30235	7.72647	9.60898	5.31e-09	3.8e-08	10.5759
YEATS2	1.61865	7.02518	9.60798	5.32e-09	3.81e-08	10.5741
RFX2	-1.03874	6.07299	-9.60314	5.37e-09	3.84e-08	10.5654
DNAJC9	1.8364	6.20889	9.60186	5.38e-09	3.84e-08	10.5631
TUBA1C	1.21904	12.0539	9.60026	5.4e-09	3.85e-08	10.5603
LAIR2	-1.19634	5.9635	-9.59581	5.44e-09	3.88e-08	10.5523
HIST1H1T	-1.10861	6.5754	-9.59276	5.47e-09	3.89e-08	10.5468
RBM3	2.04186	6.35474	9.59095	5.48e-09	3.9e-08	10.5436
GTPBP4	1.46831	6.3151	9.58982	5.49e-09	3.91e-08	10.5415
MICU1	-1.15441	8.32421	-9.58855	5.51e-09	3.91e-08	10.5393
MYO19	-1.5272	7.16936	-9.58506	5.54e-09	3.93e-08	10.533
PXMP4	-1.43667	7.90534	-9.58226	5.57e-09	3.95e-08	10.528
GTF2H1	1.52051	7.10104	9.58043	5.59e-09	3.96e-08	10.5247
BUB1B	2.30682	7.14145	9.57943	5.6e-09	3.96e-08	10.5229
EAPP	1.59614	7.24354	9.57782	5.61e-09	3.97e-08	10.52
TRAPPC2	1.3486	6.2418	9.57277	5.66e-09	4e-08	10.5109
CBX2	-1.25048	5.7436	-9.57131	5.68e-09	4.01e-08	10.5083
SLC6A12	-2.29601	6.5336	-9.56892	5.7e-09	4.02e-08	10.504
RHOT1	1.7881	7.1831	9.5685	5.7e-09	4.02e-08	10.5033
HN1	1.82389	8.37749	9.56313	5.76e-09	4.05e-08	10.4936
MORN1	-1.07587	7.08957	-9.55982	5.79e-09	4.07e-08	10.4877
CEACAM21	-1.282	6.2167	-9.55327	5.86e-09	4.11e-08	10.4759
ASF1A	1.7398	5.7958	9.54695	5.92e-09	4.15e-08	10.4645
ASXL2	1.83764	8.30185	9.5465	5.93e-09	4.15e-08	10.4637
BAZ1A	1.85524	6.69489	9.5424	5.97e-09	4.18e-08	10.4564
SH3GLB1	1.97421	8.66142	9.54088	5.99e-09	4.19e-08	10.4536
RANBP2	2.11161	7.29121	9.53993	6e-09	4.19e-08	10.4519
UBE2E3	2.31732	8.06079	9.53827	6.01e-09	4.2e-08	10.4489
MBD3	-1.51467	8.08494	-9.53388	6.06e-09	4.23e-08	10.441
UTP11L	1.20802	8.28665	9.53191	6.08e-09	4.25e-08	10.4375
PRPF4B	2.20526	6.83747	9.53151	6.09e-09	4.25e-08	10.4368
GLB1L2	-1.92546	7.73527	-9.53058	6.1e-09	4.25e-08	10.4351
RAB3A	-1.34049	5.80679	-9.5251	6.16e-09	4.29e-08	10.4252
BET1	1.97206	7.07133	9.51801	6.23e-09	4.34e-08	10.4124
CYP27A1	-2.45638	8.22552	-9.51382	6.28e-09	4.36e-08	10.4049
MARCKS	2.32285	7.99326	9.51173	6.3e-09	4.38e-08	10.4011
TTC18	-1.23448	7.07308	-9.5084	6.34e-09	4.4e-08	10.3951
EPN1	-1.17651	6.67429	-9.50206	6.41e-09	4.44e-08	10.3837
SSRP1	1.50677	7.93085	9.50016	6.43e-09	4.46e-08	10.3802
CHRNA3	-1.22033	6.24296	-9.49945	6.44e-09	4.46e-08	10.379
SALL2	-1.42427	6.90046	-9.49445	6.5e-09	4.5e-08	10.3699
MRPL17	1.628	8.03079	9.48935	6.56e-09	4.53e-08	10.3607
PPP1R14D	-1.06856	6.06368	-9.48843	6.57e-09	4.54e-08	10.3591
MAMLD1	-1.51894	6.21149	-9.48464	6.61e-09	4.56e-08	10.3522
HSPA1L	-1.3641	5.48986	-9.48386	6.62e-09	4.56e-08	10.3508
ATMIN	1.26024	6.90625	9.48364	6.62e-09	4.56e-08	10.3504
SLAMF7	-1.70496	5.48557	-9.47782	6.69e-09	4.61e-08	10.3399
HMP19	-1.19366	5.80826	-9.47454	6.73e-09	4.63e-08	10.334
TEK	-1.1626	7.12491	-9.4681	6.81e-09	4.68e-08	10.3223
FZD4	-1.57052	8.19497	-9.46718	6.82e-09	4.68e-08	10.3206
BCAM	-1.81815	6.88764	-9.46712	6.82e-09	4.68e-08	10.3205
ITGAX	-1.5849	7.11412	-9.46648	6.83e-09	4.69e-08	10.3194
NTSR1	-1.01219	6.52773	-9.46507	6.84e-09	4.7e-08	10.3168
NPHS2	-2.63098	6.76995	-9.4638	6.86e-09	4.7e-08	10.3145
LYPLA2	-1.05881	8.3246	-9.45703	6.94e-09	4.76e-08	10.3023
PROL1	-1.43163	5.48356	-9.45432	6.97e-09	4.78e-08	10.2974
CTLA4	-1.02118	6.00436	-9.45205	7e-09	4.79e-08	10.2933
APH1B	-1.04227	6.94948	-9.44652	7.07e-09	4.84e-08	10.2833
ST6GALNAC2	-1.76068	6.84313	-9.4445	7.1e-09	4.85e-08	10.2796
TWIST1	3.56251	7.71411	9.4444	7.1e-09	4.85e-08	10.2794
LOC100289473	-1.70578	6.38714	-9.43797	7.18e-09	4.9e-08	10.2678
EEF1E1	1.44902	5.61391	9.43638	7.2e-09	4.91e-08	10.2649
TNFAIP1	-1.11033	7.75444	-9.43493	7.22e-09	4.92e-08	10.2622
LMO4	1.78651	6.81154	9.43359	7.24e-09	4.93e-08	10.2598
VPS52	-1.25036	9.19388	-9.43325	7.24e-09	4.93e-08	10.2592
AQP9	-2.27363	6.56583	-9.43296	7.24e-09	4.93e-08	10.2587
LZTS3	-1.3762	6.51703	-9.43027	7.28e-09	4.95e-08	10.2538
PRR14	-1.24174	8.00769	-9.428	7.31e-09	4.97e-08	10.2497
RARG	-1.03827	6.47069	-9.42373	7.36e-09	5e-08	10.2419
OR12D3	-1.09787	6.55926	-9.42364	7.36e-09	5e-08	10.2418
PITX3	-1.5689	6.57123	-9.41911	7.42e-09	5.03e-08	10.2336
SNX4	1.67382	7.0255	9.41808	7.44e-09	5.04e-08	10.2317
ATP1B3	2.73788	9.37786	9.41545	7.47e-09	5.06e-08	10.2269
TSNAX	2.27041	7.00448	9.41328	7.5e-09	5.08e-08	10.223
SAR1A	1.71149	7.62862	9.40553	7.6e-09	5.15e-08	10.2089
GYPC	-1.70351	8.41054	-9.40251	7.64e-09	5.17e-08	10.2034
LDHA	1.62686	11.3552	9.40034	7.67e-09	5.19e-08	10.1995
GFPT1	1.81698	7.54481	9.39951	7.69e-09	5.19e-08	10.198
SERPINH1	2.32358	10.3751	9.39942	7.69e-09	5.19e-08	10.1978
PAGR1	-1.05407	7.75078	-9.3992	7.69e-09	5.19e-08	10.1974
AP5M1	2.35433	6.50686	9.39806	7.71e-09	5.19e-08	10.1953
LSM8	1.68172	7.53788	9.39503	7.75e-09	5.22e-08	10.1898
GFAP	-1.08473	5.17841	-9.39027	7.81e-09	5.26e-08	10.1812
DPF3	-1.10418	6.13699	-9.38746	7.85e-09	5.28e-08	10.1761
MRPL35	1.83506	7.26417	9.38616	7.87e-09	5.28e-08	10.1737
GLB1L	-1.47858	6.95444	-9.37853	7.98e-09	5.35e-08	10.1598
TOMM70A	1.33537	7.89012	9.37761	7.99e-09	5.36e-08	10.1581
SRSF11	2.26233	6.98034	9.37725	8e-09	5.36e-08	10.1575
SCN2A	-1.22579	5.61457	-9.36768	8.13e-09	5.44e-08	10.1401
PSMC5	1.55949	9.0086	9.36743	8.14e-09	5.44e-08	10.1396
TTC37	2.55989	6.66013	9.36356	8.19e-09	5.48e-08	10.1326
CYP1A1	-1.16396	5.52805	-9.36266	8.21e-09	5.48e-08	10.1309
AADAC	-1.40776	5.11036	-9.3612	8.23e-09	5.49e-08	10.1282
TRAM2	1.83558	8.19055	9.3609	8.23e-09	5.49e-08	10.1277
AMN	-1.80686	6.93234	-9.35976	8.25e-09	5.5e-08	10.1256
IL10RB	1.97012	6.8115	9.35903	8.26e-09	5.51e-08	10.1243
KTN1	2.38898	7.6689	9.35254	8.36e-09	5.56e-08	10.1125
NUDT1	2.08484	7.55821	9.35253	8.36e-09	5.56e-08	10.1124
DYRK3	-1.36011	7.56947	-9.34827	8.42e-09	5.6e-08	10.1047
SLC2A9	-1.9977	7.04022	-9.34617	8.45e-09	5.62e-08	10.1008
MYOC	-1.02502	6.03717	-9.34239	8.51e-09	5.65e-08	10.094
RAD21	2.71944	7.99896	9.34238	8.51e-09	5.65e-08	10.0939
GRWD1	-1.15974	7.33097	-9.33865	8.56e-09	5.69e-08	10.0871
AC003989.4	-1.32334	6.22634	-9.33623	8.6e-09	5.71e-08	10.0827
KIF20A	1.9845	7.4223	9.33488	8.62e-09	5.72e-08	10.0803
GNG11	2.21141	7.54559	9.33467	8.63e-09	5.72e-08	10.0799
DNAJA1	2.35442	8.64442	9.33433	8.63e-09	5.72e-08	10.0793
ITGB3BP	2.76769	7.34286	9.3305	8.69e-09	5.75e-08	10.0723
FAM46A	2.89137	9.17226	9.32198	8.82e-09	5.83e-08	10.0567
MIS12	1.4653	5.50046	9.3191	8.87e-09	5.86e-08	10.0514
CD33	-1.59513	6.89728	-9.31904	8.87e-09	5.86e-08	10.0513
MBP	-1.02618	5.8561	-9.31637	8.91e-09	5.88e-08	10.0464
CCR5	-1.33586	7.47834	-9.31381	8.95e-09	5.9e-08	10.0418
MRAS	-1.2386	6.11106	-9.31358	8.96e-09	5.9e-08	10.0413
CD3G	-1.85757	6.37381	-9.31003	9.01e-09	5.94e-08	10.0348
TMEM184B	1.67716	6.72297	9.30949	9.02e-09	5.94e-08	10.0339
TEX11	-1.21129	5.48134	-9.30625	9.07e-09	5.97e-08	10.0279
GNAI2	-1.06242	9.28101	-9.30185	9.15e-09	6.01e-08	10.0199
CORO1C	2.42901	8.98377	9.30001	9.18e-09	6.03e-08	10.0165
TMEM176A	-3.4893	8.45293	-9.29536	9.25e-09	6.07e-08	10.008
SPIN2A	-1.24355	5.32477	-9.29396	9.28e-09	6.08e-08	10.0054
RFPL3	-1.02776	6.40142	-9.28918	9.36e-09	6.13e-08	9.99671
UBAP1	-1.00178	6.86421	-9.28697	9.39e-09	6.15e-08	9.99266
NPPA	-1.02232	6.533	-9.28468	9.43e-09	6.17e-08	9.98845
YY1AP1	2.15994	8.37759	9.28328	9.45e-09	6.18e-08	9.98589
SLC30A9	2.25826	7.23066	9.28128	9.49e-09	6.2e-08	9.98223
SRI	1.62615	6.56494	9.27673	9.57e-09	6.24e-08	9.9739
2023-09-10	2.3814	6.55949	9.26878	9.7e-09	6.32e-08	9.95931
ZFP36	-2.03841	8.76306	-9.26731	9.73e-09	6.34e-08	9.95662
HECTD3	-1.44479	7.59697	-9.26645	9.74e-09	6.34e-08	9.95505
PLEK2	-1.2474	7.16207	-9.26633	9.75e-09	6.34e-08	9.95482
RARS	2.50874	7.91125	9.25553	9.94e-09	6.45e-08	9.935
BCORL1	-1.0658	7.45356	-9.25342	9.97e-09	6.47e-08	9.93114
ACVR1	2.19966	7.6367	9.25218	1e-08	6.48e-08	9.92886
LCN2	-1.56805	5.58489	-9.25049	1e-08	6.5e-08	9.92575
HLA-DOB	-1.91856	6.21508	-9.25007	1e-08	6.5e-08	9.92498
POGZ	1.35818	7.36585	9.2479	1.01e-08	6.52e-08	9.921
NMB	-1.01523	7.08201	-9.24712	1.01e-08	6.53e-08	9.91957
ITIH2	-3.21422	6.77962	-9.2453	1.01e-08	6.54e-08	9.91622
FASTK	-1.12915	8.34326	-9.24452	1.01e-08	6.55e-08	9.9148
FBP1	-4.60853	7.5539	-9.24437	1.01e-08	6.55e-08	9.91451
LENEP	-1.1769	7.19945	-9.24076	1.02e-08	6.59e-08	9.90788
MTERF4	-1.0363	6.17188	-9.23772	1.03e-08	6.62e-08	9.9023
IRF6	-1.67343	6.9773	-9.2339	1.03e-08	6.66e-08	9.89527
RAC1	1.56068	10.227	9.23189	1.04e-08	6.68e-08	9.89158
GPSM3	-2.0016	7.61178	-9.2303	1.04e-08	6.7e-08	9.88865
ADAMTS13	-1.00012	6.76816	-9.23	1.04e-08	6.7e-08	9.88812
FXYD7	-1.0732	5.80992	-9.2272	1.05e-08	6.73e-08	9.88296
GSTA4	1.91636	8.20922	9.22607	1.05e-08	6.73e-08	9.88089
SEC31A	2.28752	9.40892	9.22289	1.05e-08	6.77e-08	9.87504
EMP1	2.19723	6.85053	9.22034	1.06e-08	6.8e-08	9.87034
PFDN2	2.06322	8.58383	9.2179	1.06e-08	6.82e-08	9.86585
PWP1	1.13216	7.90348	9.21498	1.07e-08	6.85e-08	9.86047
ASUN	3.02604	6.98782	9.20972	1.08e-08	6.91e-08	9.8508
LAMC3	-1.29463	6.07217	-9.20776	1.08e-08	6.93e-08	9.84718
FCGRT	-1.64555	8.92326	-9.20636	1.09e-08	6.94e-08	9.84461
ACTR6	2.54519	5.80691	9.20371	1.09e-08	6.97e-08	9.83972
CA5B	-1.07018	6.4796	-9.20159	1.09e-08	6.99e-08	9.83581
HOXB1	-1.56736	6.40299	-9.19724	1.1e-08	7.04e-08	9.82781
USP33	1.43641	6.92154	9.1963	1.11e-08	7.05e-08	9.82607
DCLRE1C	1.20866	6.09617	9.19606	1.11e-08	7.05e-08	9.82563
ASPM	3.02535	6.98949	9.19528	1.11e-08	7.06e-08	9.82418
DUT	1.68509	8.14798	9.19207	1.11e-08	7.09e-08	9.81827
FOXJ3	1.02822	6.59974	9.19087	1.12e-08	7.1e-08	9.81607
WDR47	1.70809	6.59179	9.18511	1.13e-08	7.16e-08	9.80544
FBXW2	1.54824	6.83937	9.18189	1.13e-08	7.2e-08	9.7995
NTAN1	1.31071	6.85532	9.18045	1.14e-08	7.21e-08	9.79685
PEX2	2.27221	7.63802	9.17296	1.15e-08	7.3e-08	9.78303
TUBB6	2.08439	8.53097	9.17014	1.16e-08	7.32e-08	9.77782
ZC3H4	1.06669	7.77333	9.1677	1.16e-08	7.35e-08	9.77331
ETNK2	-2.11082	6.37508	-9.16735	1.16e-08	7.35e-08	9.77267
PPP6C	1.30945	8.40226	9.16617	1.17e-08	7.36e-08	9.77048
SPTBN4	-1.44832	6.69192	-9.16602	1.17e-08	7.36e-08	9.7702
PPM1B	1.71897	6.57241	9.16568	1.17e-08	7.36e-08	9.76959
BAG5	1.28211	6.67294	9.1653	1.17e-08	7.36e-08	9.76887
RGL2	-1.29686	8.36185	-9.16527	1.17e-08	7.36e-08	9.76882
NR4A1	-1.15786	7.19231	-9.16092	1.18e-08	7.41e-08	9.76078
JAG1	1.87168	6.93205	9.158	1.18e-08	7.45e-08	9.75539
DROSHA	2.257	7.79153	9.15078	1.2e-08	7.53e-08	9.74206
DCUN1D1	1.68957	6.98942	9.14965	1.2e-08	7.55e-08	9.73996
NCBP2	1.66824	6.90041	9.14479	1.21e-08	7.6e-08	9.73097
DNASE1L3	-1.71596	6.08953	-9.14433	1.21e-08	7.61e-08	9.73013
CXCR1	-1.08054	7.28696	-9.1432	1.22e-08	7.62e-08	9.72804
NLGN3	-1.08578	5.56815	-9.14292	1.22e-08	7.62e-08	9.72752
MTR	1.74111	6.97243	9.14251	1.22e-08	7.62e-08	9.72675
CD72	-1.27879	5.63784	-9.13363	1.24e-08	7.74e-08	9.71033
ALDH1A2	-1.24694	5.96468	-9.13171	1.24e-08	7.75e-08	9.70677
UBE3C	1.6115	7.04324	9.12933	1.25e-08	7.78e-08	9.70236
DVL2	-1.01767	7.05804	-9.12776	1.25e-08	7.8e-08	9.69945
CBLB	1.31799	5.82547	9.11959	1.27e-08	7.91e-08	9.68433
MYCL	-1.23041	5.83347	-9.11894	1.27e-08	7.92e-08	9.68313
ZBTB11	1.94194	6.7151	9.11769	1.27e-08	7.93e-08	9.6808
PELO	1.00983	5.48638	9.11346	1.28e-08	7.98e-08	9.67297
MPG	-1.35132	7.86737	-9.11299	1.28e-08	7.98e-08	9.67209
COPB2	1.84415	8.80257	9.1126	1.29e-08	7.98e-08	9.67136
CETN2	1.78395	7.94377	9.1098	1.29e-08	8.02e-08	9.66618
PLK2	2.68264	6.35798	9.10938	1.29e-08	8.02e-08	9.66541
WWP1	2.14295	6.26103	9.10836	1.3e-08	8.03e-08	9.66351
SHOX2	1.68386	7.00979	9.10664	1.3e-08	8.05e-08	9.66031
HYI	-1.43034	7.38477	-9.10494	1.3e-08	8.07e-08	9.65716
HAUS3	1.4694	6.60937	9.10317	1.31e-08	8.09e-08	9.65389
FAM208B	2.95448	7.07857	9.09952	1.32e-08	8.14e-08	9.64712
RAB21	2.09899	6.76038	9.09635	1.32e-08	8.17e-08	9.64123
EIF4A3	1.01222	9.19281	9.09115	1.34e-08	8.24e-08	9.63158
CLTC	1.06413	7.25692	9.09016	1.34e-08	8.25e-08	9.62975
PVRIG	-1.90299	6.63906	-9.08339	1.36e-08	8.35e-08	9.61718
CLASRP	-1.21809	8.81866	-9.07876	1.37e-08	8.41e-08	9.60857
TYMS	1.32582	7.39346	9.07688	1.37e-08	8.44e-08	9.60509
DAPK2	-1.07417	6.75948	-9.07383	1.38e-08	8.48e-08	9.5994
SFN	-1.2155	7.22347	-9.07025	1.39e-08	8.53e-08	9.59275
LMX1B	-1.19915	5.66158	-9.06955	1.39e-08	8.54e-08	9.59146
PINK1	-1.43807	8.15336	-9.06717	1.4e-08	8.57e-08	9.58703
ACSL5	-1.16727	6.37562	-9.06685	1.4e-08	8.57e-08	9.58644
SEC11A	2.16482	9.32944	9.06237	1.41e-08	8.63e-08	9.5781
CARHSP1	-1.60428	9.13511	-9.06113	1.41e-08	8.64e-08	9.5758
ADO	1.52737	6.64718	9.05922	1.42e-08	8.66e-08	9.57224
CAMP	-1.24305	6.38261	-9.05622	1.42e-08	8.69e-08	9.56666
CDK2AP1	1.97958	9.52113	9.05536	1.43e-08	8.7e-08	9.56506
SEC24D	1.92067	5.74665	9.05474	1.43e-08	8.7e-08	9.56391
SERPINB10	-1.40767	5.90121	-9.05175	1.44e-08	8.75e-08	9.55835
APOL1	-1.39526	7.25567	-9.05059	1.44e-08	8.76e-08	9.55619
SCTR	-1.06339	5.58703	-9.0342	1.48e-08	9e-08	9.52565
DYRK2	1.25837	6.40769	9.03037	1.49e-08	9.05e-08	9.51852
ACSM5	-1.68411	6.32652	-9.02776	1.5e-08	9.09e-08	9.51365
KLF7	-1.24258	7.61774	-9.02613	1.5e-08	9.11e-08	9.51061
UBASH3A	-1.12701	4.96655	-9.02225	1.51e-08	9.17e-08	9.50337
FRYL	1.88863	6.76738	9.01947	1.52e-08	9.21e-08	9.49818
KIAA0196	1.29914	6.68984	9.017	1.53e-08	9.25e-08	9.49357
SMAD2	1.29132	6.74638	9.01508	1.53e-08	9.28e-08	9.48999
PNMA3	-1.3561	6.54085	-9.01469	1.54e-08	9.28e-08	9.48926
MEF2A	1.91829	6.81956	9.01198	1.54e-08	9.32e-08	9.48422
ORC2	1.17907	6.01219	9.00618	1.56e-08	9.42e-08	9.47339
ANO2	-1.0508	5.39166	-9.00582	1.56e-08	9.42e-08	9.47272
RAP1GAP	-1.48557	7.25738	-9.00433	1.57e-08	9.44e-08	9.46992
FBXO38	1.1616	5.75916	9.00379	1.57e-08	9.44e-08	9.46892
SUN1	1.14421	5.72183	9.00256	1.57e-08	9.46e-08	9.46662
ISCA1	1.28296	7.51949	9.00188	1.57e-08	9.46e-08	9.46535
EPPK1	-1.00048	6.53945	-8.99366	1.6e-08	9.59e-08	9.45
TMEM135	2.63115	6.47012	8.99342	1.6e-08	9.59e-08	9.44954
MTMR14	-1.0211	7.58166	-8.99327	1.6e-08	9.59e-08	9.44927
TMEM14A	1.57546	8.59706	8.99312	1.6e-08	9.59e-08	9.44899
INS	-1.23487	5.25026	-8.98699	1.62e-08	9.69e-08	9.43752
CDK7	1.44802	5.85401	8.98551	1.62e-08	9.71e-08	9.43476
HDAC7	-1.96934	7.46749	-8.98234	1.63e-08	9.76e-08	9.42883
CNOT8	1.21437	6.66957	8.98221	1.63e-08	9.76e-08	9.42859
KCNJ10	-1.29634	5.70232	-8.9813	1.63e-08	9.77e-08	9.42688
FAM189B	-1.1931	9.14236	-8.97834	1.64e-08	9.82e-08	9.42135
DSG3	-1.29271	5.84634	-8.97701	1.65e-08	9.84e-08	9.41885
TOMM20	2.47775	8.35885	8.9739	1.65e-08	9.89e-08	9.41304
FSTL3	-1.16125	6.89668	-8.96884	1.67e-08	9.97e-08	9.40358
GCKR	-1.54097	5.98535	-8.96535	1.68e-08	1e-07	9.39704
ZEB2	2.53724	5.64494	8.9649	1.68e-08	1e-07	9.39619
MFAP1	1.11094	7.85253	8.96297	1.69e-08	1.01e-07	9.39259
ITGA3	-1.60463	5.93367	-8.96221	1.69e-08	1.01e-07	9.39115
INSIG2	2.08595	6.26102	8.95823	1.7e-08	1.01e-07	9.38369
KPNB1	1.95381	8.26713	8.95812	1.7e-08	1.01e-07	9.38349
KCNQ1DN	-1.24812	6.32998	-8.95784	1.7e-08	1.01e-07	9.38297
CALB2	-1.14365	5.76191	-8.95577	1.71e-08	1.02e-07	9.37909
HNMT	1.00277	5.85333	8.95546	1.71e-08	1.02e-07	9.3785
GRM4	-1.2587	6.93471	-8.95406	1.72e-08	1.02e-07	9.37588
ZNHIT2	-1.32679	6.48437	-8.95211	1.72e-08	1.02e-07	9.37224
ECHDC2	-2.08432	8.58654	-8.94693	1.74e-08	1.03e-07	9.36251
SPRR3	-1.1541	6.67109	-8.9396	1.76e-08	1.04e-07	9.34878
YIPF5	1.78948	6.98896	8.93542	1.78e-08	1.05e-07	9.34093
MSH6	1.9057	6.36497	8.93275	1.78e-08	1.06e-07	9.33592
UBXN7	1.34994	5.73567	8.93046	1.79e-08	1.06e-07	9.33163
EPB41L2	2.36743	8.17459	8.92982	1.79e-08	1.06e-07	9.33043
UBE2D2	1.226	7.14246	8.92099	1.82e-08	1.08e-07	9.31384
BBS10	1.2597	4.55937	8.91774	1.83e-08	1.08e-07	9.30773
TSKU	-1.84093	8.52966	-8.91096	1.86e-08	1.09e-07	9.29499
C12orf5	2.04242	5.94703	8.90753	1.87e-08	1.1e-07	9.28854
AGPAT3	-1.06155	6.41356	-8.90468	1.88e-08	1.1e-07	9.28319
HIPK1	2.04904	7.51687	8.90367	1.88e-08	1.11e-07	9.2813
SOX4	1.73371	7.11002	8.90119	1.89e-08	1.11e-07	9.27663
MAGOHB	1.26985	5.28802	8.8969	1.91e-08	1.12e-07	9.26855
PTPRU	-1.18988	6.91679	-8.89115	1.93e-08	1.13e-07	9.25774
RRN3	1.17364	6.75074	8.89073	1.93e-08	1.13e-07	9.25694
LTB4R2	-1.49712	5.85896	-8.88899	1.93e-08	1.13e-07	9.25367
KMO	-1.12281	5.46615	-8.88778	1.94e-08	1.13e-07	9.2514
PSMB4	1.4445	10.1665	8.88508	1.95e-08	1.14e-07	9.24631
ACP1	1.61152	7.7838	8.88502	1.95e-08	1.14e-07	9.24619
LILRA4	-1.12076	6.2635	-8.88428	1.95e-08	1.14e-07	9.2448
COPB1	2.44517	9.28329	8.88119	1.96e-08	1.14e-07	9.23898
PTPN7	-1.94834	6.83868	-8.88101	1.96e-08	1.14e-07	9.23865
TFCP2L1	-1.52265	6.91011	-8.88097	1.96e-08	1.14e-07	9.23858
SLC9A5	-1.08114	6.29424	-8.87462	1.98e-08	1.16e-07	9.22661
ATPIF1	1.41946	8.20958	8.87347	1.99e-08	1.16e-07	9.22444
COPA	1.58986	6.73744	8.87217	1.99e-08	1.16e-07	9.222
NUDT21	1.50725	6.07201	8.86633	2.02e-08	1.17e-07	9.21099
S100A14	-1.03749	5.46604	-8.86259	2.03e-08	1.18e-07	9.20394
FAM214B	-1.212	7.55673	-8.84443	2.1e-08	1.22e-07	9.16967
IFT57	2.13042	6.18364	8.84363	2.1e-08	1.22e-07	9.16816
VPS39	-1.24601	7.51149	-8.83467	2.14e-08	1.24e-07	9.15122
SMO	-1.03439	7.23945	-8.83379	2.14e-08	1.24e-07	9.14955
TSC22D4	-1.16394	6.42061	-8.83321	2.14e-08	1.24e-07	9.14847
PTPN11	1.30458	6.31059	8.83203	2.15e-08	1.24e-07	9.14623
EVPL	-1.40704	6.56897	-8.83186	2.15e-08	1.24e-07	9.14592
DNTTIP2	2.27646	8.10582	8.82847	2.16e-08	1.25e-07	9.13952
HAND1	-1.38452	6.3026	-8.82753	2.16e-08	1.25e-07	9.13774
C5orf45	-1.27529	7.33122	-8.8268	2.17e-08	1.25e-07	9.13636
SOCS5	1.25317	6.06907	8.82499	2.17e-08	1.26e-07	9.13294
APPBP2	1.04522	5.89837	8.82128	2.19e-08	1.26e-07	9.12591
FHL3	-1.20129	7.51397	-8.81868	2.2e-08	1.27e-07	9.121
SMR3A	-1.0039	4.44046	-8.81799	2.2e-08	1.27e-07	9.11969
GFI1	-1.01336	5.47999	-8.81753	2.21e-08	1.27e-07	9.11881
CAPN7	1.69538	6.15841	8.80817	2.24e-08	1.29e-07	9.10111
PLCD1	-1.85269	8.90978	-8.80181	2.27e-08	1.3e-07	9.08907
ZDHHC17	1.46241	6.32301	8.79472	2.3e-08	1.32e-07	9.07564
HNRNPH3	2.68381	7.60268	8.79337	2.31e-08	1.32e-07	9.07308
COPG2IT1	-1.58661	5.40981	-8.79091	2.32e-08	1.33e-07	9.06842
SHFM1	1.67345	8.97773	8.77953	2.37e-08	1.35e-07	9.04685
GALNT7	2.15928	6.08921	8.77911	2.37e-08	1.35e-07	9.04605
YWHAB	1.7859	8.63481	8.77351	2.39e-08	1.37e-07	9.03543
ZNF646	-1.48413	6.27333	-8.77197	2.4e-08	1.37e-07	9.03249
KRT9	-1.13111	6.69129	-8.77096	2.4e-08	1.37e-07	9.03059
CLPX	1.45517	5.8927	8.76934	2.41e-08	1.38e-07	9.0275
LAPTM4B	2.53516	9.74013	8.76925	2.41e-08	1.38e-07	9.02734
SLC35F6	-1.38331	6.64215	-8.76345	2.44e-08	1.39e-07	9.01632
RBMS1	1.49342	8.45164	8.75802	2.46e-08	1.4e-07	9.00601
FBP2	-1.03757	5.56915	-8.75525	2.47e-08	1.41e-07	9.00075
MYO1D	1.98594	6.51244	8.75266	2.49e-08	1.41e-07	8.99582
CSDC2	-1.77034	7.23873	-8.75242	2.49e-08	1.41e-07	8.99537
GJB1	-2.41761	7.41885	-8.74053	2.54e-08	1.44e-07	8.97277
TMEM251	2.01616	6.06159	8.73997	2.55e-08	1.44e-07	8.97171
DISC1	-1.22185	5.6542	-8.73823	2.55e-08	1.45e-07	8.96839
ABCC3	-1.62871	6.82179	-8.73538	2.57e-08	1.45e-07	8.96297
TPBG	2.85733	7.99547	8.73432	2.57e-08	1.46e-07	8.96097
SLC5A2	-1.70438	6.87432	-8.73294	2.58e-08	1.46e-07	8.95834
RHBG	-1.43491	6.59911	-8.73249	2.58e-08	1.46e-07	8.95747
ECE1	-1.17098	7.35098	-8.72822	2.6e-08	1.47e-07	8.94936
RHO	-1.20275	6.15057	-8.72765	2.6e-08	1.47e-07	8.94827
MELK	1.75657	8.27209	8.71961	2.64e-08	1.49e-07	8.93296
SEC23IP	1.03965	6.05835	8.718	2.65e-08	1.49e-07	8.92989
KRT23	-1.04771	5.10225	-8.71746	2.65e-08	1.49e-07	8.92887
EXOC1	2.32335	7.70433	8.71677	2.66e-08	1.49e-07	8.92755
GRSF1	1.04263	6.60613	8.71399	2.67e-08	1.5e-07	8.92225
USP8	1.50175	6.46991	8.71099	2.69e-08	1.5e-07	8.91654
ATF1	1.99938	6.21337	8.71058	2.69e-08	1.51e-07	8.91576
ZNF552	-1.53016	5.3278	-8.70235	2.73e-08	1.53e-07	8.90007
PIKFYVE	2.34501	6.48186	8.70142	2.74e-08	1.53e-07	8.89829
COL16A1	3.72584	8.31306	8.69941	2.75e-08	1.53e-07	8.89447
WNT2	-1.3151	5.79554	-8.69773	2.75e-08	1.54e-07	8.89127
SLMO2	1.73609	5.546	8.6913	2.79e-08	1.55e-07	8.879
AMZ2	2.19613	7.77294	8.68801	2.8e-08	1.56e-07	8.87272
CYP4F2	-2.19171	6.49033	-8.68406	2.83e-08	1.57e-07	8.86518
GPRC5A	-1.26957	6.96606	-8.67742	2.86e-08	1.59e-07	8.8525
SACS	2.53642	5.904	8.67613	2.87e-08	1.59e-07	8.85004
CXXC1	-1.10418	8.88757	-8.67314	2.88e-08	1.6e-07	8.84432
TBCEL	-1.26905	5.37831	-8.67288	2.88e-08	1.6e-07	8.84382
RHOQ	1.61507	7.49981	8.67262	2.89e-08	1.6e-07	8.84333
POMC	-1.09853	5.52608	-8.672	2.89e-08	1.6e-07	8.84214
DNAJC7	1.4931	8.27321	8.66767	2.91e-08	1.62e-07	8.83387
EXOSC8	2.17735	5.9733	8.6671	2.92e-08	1.62e-07	8.83278
TRAK2	1.69279	7.16549	8.66651	2.92e-08	1.62e-07	8.83165
EGFR	-1.25144	6.89217	-8.66248	2.94e-08	1.63e-07	8.82394
PRPF3	2.93107	7.41346	8.65332	2.99e-08	1.65e-07	8.80644
CNN3	2.91105	8.22489	8.64845	3.02e-08	1.67e-07	8.7971
SGCA	-1.16289	4.93248	-8.64748	3.02e-08	1.67e-07	8.79525
ZNF862	-1.32994	7.56843	-8.64297	3.05e-08	1.68e-07	8.78662
UBE2H	-1.24485	7.19098	-8.64154	3.06e-08	1.69e-07	8.78388
CHCHD3	2.03623	7.71671	8.63726	3.08e-08	1.7e-07	8.77568
LEPREL4	2.43372	7.37833	8.63381	3.1e-08	1.71e-07	8.76908
GPD1	-1.86197	6.41546	-8.63138	3.12e-08	1.72e-07	8.76442
SFPQ	2.50708	7.88296	8.62654	3.15e-08	1.73e-07	8.75514
CNPY2	1.27563	8.2409	8.62581	3.15e-08	1.73e-07	8.75374
DUSP2	-1.29931	6.8405	-8.62537	3.15e-08	1.73e-07	8.75291
RGS19	-1.26542	8.25666	-8.62305	3.17e-08	1.74e-07	8.74846
PPP4R1	1.55479	7.91641	8.61982	3.19e-08	1.75e-07	8.74227
CRYM	-1.86391	7.73306	-8.61823	3.2e-08	1.75e-07	8.73921
PIGF	1.79827	6.99982	8.61777	3.2e-08	1.75e-07	8.73833
CTNNA3	-1.05258	6.02951	-8.61747	3.2e-08	1.75e-07	8.73776
LAMC1	1.35078	8.36714	8.61609	3.21e-08	1.76e-07	8.73511
SMYD5	-1.30441	7.44478	-8.61521	3.21e-08	1.76e-07	8.73343
POP4	2.02689	7.75835	8.61327	3.22e-08	1.76e-07	8.72971
CTCF	1.69121	7.34947	8.60993	3.25e-08	1.77e-07	8.72329
MAP6D1	-1.21027	6.22094	-8.60986	3.25e-08	1.77e-07	8.72316
WDR43	1.46195	7.11121	8.6076	3.26e-08	1.78e-07	8.71882
RPS6KC1	1.37297	6.41373	8.60674	3.26e-08	1.78e-07	8.71717
SCP2	2.08297	7.99865	8.6065	3.27e-08	1.78e-07	8.71671
PLXNB3	-1.08528	6.64368	-8.6055	3.27e-08	1.78e-07	8.7148
NUP43	2.35015	7.51555	8.60372	3.28e-08	1.79e-07	8.71138
NUCKS1	1.63064	7.43637	8.60251	3.29e-08	1.79e-07	8.70905
PUS7L	-1.00414	7.09436	-8.60239	3.29e-08	1.79e-07	8.70881
KHDRBS2	-1.06445	5.94022	-8.59996	3.31e-08	1.8e-07	8.70415
CTNNAL1	2.00613	7.88961	8.59897	3.31e-08	1.8e-07	8.70225
KAT7	-1.36775	8.4289	-8.5982	3.32e-08	1.8e-07	8.70078
APTX	1.23101	6.73115	8.59697	3.32e-08	1.81e-07	8.69841
BACE1	1.47226	7.35015	8.59513	3.34e-08	1.81e-07	8.69488
IL36A	-1.13249	5.80862	-8.59395	3.34e-08	1.81e-07	8.6926
MCCC2	-1.11246	7.22295	-8.59333	3.35e-08	1.82e-07	8.69142
ATG13	-1.00781	8.03537	-8.58612	3.39e-08	1.84e-07	8.67757
CSNK1A1	1.79242	7.30856	8.58182	3.42e-08	1.85e-07	8.66931
PHF1	-1.19579	7.6565	-8.58058	3.43e-08	1.85e-07	8.66693
LIMD2	-1.45896	6.2221	-8.57493	3.47e-08	1.87e-07	8.65605
TDP2	2.71531	7.43917	8.57452	3.47e-08	1.87e-07	8.65527
ZNF451	2.05442	7.10459	8.57394	3.47e-08	1.87e-07	8.65415
SPSB3	-1.3808	7.78739	-8.56643	3.52e-08	1.9e-07	8.63969
KRT81	-1.32102	5.85641	-8.56449	3.53e-08	1.9e-07	8.63596
SPAG9	1.40756	6.41087	8.55723	3.58e-08	1.93e-07	8.62198
CACNB4	-1.27648	5.6662	-8.55412	3.6e-08	1.94e-07	8.616
KLF3	-1.1754	7.58232	-8.55384	3.61e-08	1.94e-07	8.61546
RBBP8	2.02946	7.42566	8.55361	3.61e-08	1.94e-07	8.61501
SMAD1	2.47476	7.30339	8.55319	3.61e-08	1.94e-07	8.6142
SLC10A1	-2.44333	7.21712	-8.54786	3.65e-08	1.96e-07	8.60393
ICAM1	-1.26776	6.93113	-8.54741	3.65e-08	1.96e-07	8.60307
PPP1R12A	2.00569	6.59838	8.54612	3.66e-08	1.96e-07	8.60058
MED28	1.87224	6.84226	8.54236	3.68e-08	1.97e-07	8.59334
SCAF4	1.39075	5.76844	8.54116	3.69e-08	1.98e-07	8.59102
CHGA	-1.03636	5.38119	-8.53941	3.7e-08	1.98e-07	8.58764
KIAA0319L	-1.01116	7.89732	-8.5392	3.71e-08	1.98e-07	8.58725
CD79A	-2.60471	6.29057	-8.53845	3.71e-08	1.98e-07	8.5858
PLLP	-1.72376	6.62629	-8.53681	3.72e-08	1.99e-07	8.58264
RBPJL	-1.01408	5.46739	-8.53267	3.75e-08	2e-07	8.57465
SLC30A5	1.00709	6.61374	8.53055	3.77e-08	2.01e-07	8.57057
RAB3GAP1	1.01461	7.14424	8.52327	3.82e-08	2.04e-07	8.55651
CASK	1.65138	7.00274	8.51857	3.85e-08	2.05e-07	8.54744
ZMYM3	-1.39613	8.00813	-8.51762	3.86e-08	2.06e-07	8.54561
ROBO4	-1.08975	6.28736	-8.51517	3.88e-08	2.06e-07	8.54088
EWSR1	1.35481	6.86878	8.51494	3.88e-08	2.06e-07	8.54043
WDR3	1.30446	7.74149	8.51184	3.9e-08	2.07e-07	8.53444
SNRPD3	1.48071	9.29784	8.51047	3.91e-08	2.08e-07	8.5318
FPGS	-1.15093	7.23551	-8.50987	3.92e-08	2.08e-07	8.53064
GNB1	1.43079	9.29464	8.50426	3.96e-08	2.1e-07	8.5198
PPP1R2P9	-1.14673	5.30089	-8.50128	3.98e-08	2.11e-07	8.51404
LUM	5.23711	9.5183	8.50071	3.99e-08	2.11e-07	8.51294
PTPLB	2.32475	7.58039	8.50009	3.99e-08	2.11e-07	8.51174
NEMF	2.21212	6.34915	8.49524	4.03e-08	2.13e-07	8.50236
FAM184A	-1.02894	5.82116	-8.49445	4.03e-08	2.13e-07	8.50084
RAP2B	1.1342	5.971	8.49441	4.03e-08	2.13e-07	8.50074
ARMCX4	-1.23376	5.55316	-8.49367	4.04e-08	2.13e-07	8.49931
FBXO28	1.3894	7.08118	8.49342	4.04e-08	2.13e-07	8.49883
PZP	-1.21564	6.78838	-8.48198	4.13e-08	2.18e-07	8.47669
SPTLC1	1.83164	7.47638	8.48113	4.14e-08	2.18e-07	8.47506
FASTKD1	1.8096	7.3593	8.47926	4.15e-08	2.19e-07	8.47144
SH2D2A	-1.25178	6.79668	-8.47862	4.16e-08	2.19e-07	8.4702
SERBP1	1.90975	9.15678	8.47717	4.17e-08	2.19e-07	8.46739
GNB3	-1.03746	7.29532	-8.46669	4.25e-08	2.23e-07	8.44709
UBR5	2.01589	7.0359	8.46439	4.27e-08	2.24e-07	8.44262
PA2G4	1.10048	6.94504	8.46386	4.27e-08	2.24e-07	8.4416
TBC1D13	-1.39651	7.62832	-8.46069	4.3e-08	2.25e-07	8.43545
NMD3	1.95431	7.20968	8.46055	4.3e-08	2.25e-07	8.43519
PRKAG1	-1.17864	8.5801	-8.4584	4.32e-08	2.26e-07	8.43101
NUP107	1.74405	7.81926	8.45809	4.32e-08	2.26e-07	8.43043
CD1C	-1.37541	6.80713	-8.45683	4.33e-08	2.26e-07	8.42797
CRK	1.0214	7.81483	8.45156	4.37e-08	2.28e-07	8.41776
RAP1GAP2	-1.06391	5.34173	-8.4511	4.38e-08	2.29e-07	8.41687
ANKRD27	1.78457	6.63128	8.44891	4.4e-08	2.29e-07	8.41262
ITGB7	-1.13347	6.16514	-8.44861	4.4e-08	2.29e-07	8.41203
IVNS1ABP	2.42177	7.80122	8.44205	4.45e-08	2.32e-07	8.3993
CHD8	1.99688	7.48184	8.43708	4.5e-08	2.34e-07	8.38966
DOCK4	2.95541	6.74688	8.43637	4.5e-08	2.34e-07	8.38827
NID1	1.4933	7.47215	8.43141	4.54e-08	2.36e-07	8.37864
TMPRSS2	-1.08284	6.25232	-8.42932	4.56e-08	2.37e-07	8.37459
EIF4ENIF1	1.28324	6.35361	8.42913	4.56e-08	2.37e-07	8.37421
DHRS9	-1.06464	6.45427	-8.42853	4.57e-08	2.37e-07	8.37305
IL2RG	-2.22983	7.75768	-8.42828	4.57e-08	2.37e-07	8.37257
CPE	3.85233	9.11999	8.42707	4.58e-08	2.38e-07	8.37021
DLGAP5	2.27992	6.19671	8.42084	4.64e-08	2.4e-07	8.35811
FAM110D	-1.10225	5.8658	-8.41949	4.65e-08	2.41e-07	8.35549
CUEDC2	-1.02591	8.61172	-8.41836	4.66e-08	2.41e-07	8.35329
DAGLA	-1.08773	6.49231	-8.41464	4.69e-08	2.43e-07	8.34605
POLE3	1.71826	7.33856	8.4113	4.72e-08	2.44e-07	8.33955
MYOZ3	-1.31933	7.20658	-8.41067	4.73e-08	2.44e-07	8.33832
SUMO4	1.37815	7.4798	8.40327	4.79e-08	2.47e-07	8.32393
GIPC1	-1.69835	8.04674	-8.39345	4.88e-08	2.52e-07	8.30481
CAAP1	1.4751	6.81715	8.38865	4.93e-08	2.54e-07	8.29547
U2SURP	2.14128	6.5036	8.38729	4.94e-08	2.54e-07	8.29283
WASF1	1.01283	5.5769	8.38508	4.96e-08	2.55e-07	8.28851
HSP90AB1	1.81322	10.5368	8.3829	4.98e-08	2.56e-07	8.28426
DSE	2.69142	6.70819	8.38203	4.99e-08	2.56e-07	8.28257
ODF1	-1.21685	6.21016	-8.37334	5.07e-08	2.6e-07	8.26562
SRPX	3.34922	8.10648	8.37266	5.08e-08	2.61e-07	8.2643
RHOBTB1	1.23182	6.31003	8.37096	5.1e-08	2.61e-07	8.26099
ART1	-1.13945	6.53562	-8.37073	5.1e-08	2.61e-07	8.26053
ASCC1	1.12858	6.636	8.36901	5.12e-08	2.62e-07	8.25717
CD22	-1.262	5.68945	-8.36364	5.17e-08	2.64e-07	8.24671
SERINC1	3.02458	8.17762	8.35938	5.21e-08	2.66e-07	8.23839
NR1H2	-1.19505	6.96241	-8.35779	5.23e-08	2.67e-07	8.23529
[truncated: 2,691 more rows]
